# Supplementary material for: Tracing the color: quantitative trait loci analysis reveals new insights into red-flesh pigmentation in apple (Malus domestica)
Source: Hortic Res. 2024 Jun 27;11(8):uhae171. doi: 10.1093/hr/uhae171 (PMC11301320; doi:10.1093/hr/uhae171)
Supplement: Web_Material_uhae171 [file web_material_uhae171.zip]

Archive with 4 entries (4 files):
- 20k_RFapple_HT.map
- 20k_RFapple_HT_final.dat
- fig1.tif
- flexqtl.par
