# Supplementary material for: Tracing the color: quantitative trait loci analysis reveals new insights into red-flesh pigmentation in apple (Malus domestica)
Source: Hortic Res. 2024 Jun 27;11(8):uhae171. doi: 10.1093/hr/uhae171 (PMC11301320; doi:10.1093/hr/uhae171)
Supplement: Web_Material_uhae171 [file web_material_uhae171.zip › 20k_RFapple_HT.map]

group	1
HB-01-1	0.213
HB-01-2	0.536
HB-01-3	1.055
HB-01-4	1.694
HB-01-5	2.403
HB-01-6	2.567
HB-01-7	3.555
HB-01-8	4.434
HB-01-9	6.416
HB-01-10	7.205
HB-01-11	8.149
HB-01-12	9.343
HB-01-13	10.913
HB-01-14	12.172
HB-01-15	13.045
HB-01-16	13.196
HB-01-17	14.677
HB-01-18	18.298
HB-01-19	19.027
HB-01-20	19.595
HB-01-21	19.855
HB-01-22	20.982
HB-01-23	22.936
HB-01-24	24.644
HB-01-25	25.735
HB-01-26	26.562
HB-01-27	27.167
HB-01-28	28.318
HB-01-29	28.367
HB-01-30	31.107
HB-01-31	32.729
HB-01-32	34.472
HB-01-33	35.408
HB-01-34	37.7
HB-01-35	40.5
HB-01-36	42.224
HB-01-37	43.283
HB-01-38	43.374
HB-01-39	44.063
HB-01-40	44.063
HB-01-41	44.733
HB-01-42	45.754
HB-01-43	47.893
HB-01-44	50.593
HB-01-45	51.41
HB-01-46	52.979
HB-01-47	53.764
HB-01-48	55.134
HB-01-49	56.157
HB-01-50	56.567
HB-01-51	60.066
HB-01-52	61.154
HB-01-53	61.55
HB-01-54	62.469
group	2
HB-02-1	1.35
HB-02-2	2.443
HB-02-3	2.787
HB-02-4	3.34
HB-02-5	4.873
HB-02-6	6.161
HB-02-7	6.6
HB-02-8	7.069
HB-02-9	8.413
HB-02-10	9.08
HB-02-11	9.263
HB-02-12	10.483
HB-02-13	12.028
HB-02-14	14.009
HB-02-15	15.283
HB-02-16	16.148
HB-02-17	20.37
HB-02-18	21.802
HB-02-19	22.903
HB-02-20	26.496
HB-02-21	28.82
HB-02-22	29.912
HB-02-23	30.173
HB-02-24	31.199
HB-02-25	32.64
HB-02-26	32.891
HB-02-27	34.465
HB-02-28	34.471
HB-02-29	35.397
HB-02-30	36.175
HB-02-31	36.175
HB-02-32	36.871
HB-02-33	37.721
HB-02-34	38.526
HB-02-35	38.9
HB-02-36	39.045
HB-02-37	40.785
HB-02-38	41.848
HB-02-39	44.88
HB-02-40	46.092
HB-02-41	46.56
HB-02-42	46.811
HB-02-43	48.549
HB-02-44	48.967
HB-02-45	49.345
HB-02-46	49.562
HB-02-47	49.83
HB-02-48	51.153
HB-02-49	51.958
HB-02-50	52.642
HB-02-51	52.889
HB-02-52	53.152
HB-02-53	53.427
HB-02-54	53.876
HB-02-55	54.805
HB-02-56	55.759
HB-02-57	57.141
HB-02-58	58.268
HB-02-59	59.25
HB-02-60	59.253
HB-02-61	59.494
HB-02-62	60.203
HB-02-63	60.497
HB-02-64	60.513
HB-02-65	60.987
HB-02-66	61.317
HB-02-67	61.59
HB-02-68	61.899
HB-02-69	62.882
HB-02-70	63.593
HB-02-71	63.774
HB-02-72	64.378
HB-02-73	65.758
HB-02-74	67.771
HB-02-75	70.061
HB-02-76	72.218
HB-02-77	74.394
HB-02-78	75.401
HB-02-79	76.262
HB-02-80	76.725
HB-02-81	78.284
group	3
HB-03-1	1.887
HB-03-2	2.185
HB-03-3	3.675
HB-03-4	5.149
HB-03-5	6.309
HB-03-6	7.039
HB-03-7	7.81
HB-03-8	8.303
HB-03-9	9.655
HB-03-10	10.047
HB-03-11	10.592
HB-03-12	11.232
HB-03-13	13.358
HB-03-14	14.614
HB-03-15	15.697
HB-03-16	16.608
HB-03-17	16.885
HB-03-18	18.109
HB-03-19	18.926
HB-03-20	21.041
HB-03-21	21.929
HB-03-22	23.576
HB-03-23	24.822
HB-03-24	26.226
HB-03-25	31.159
HB-03-26	31.482
HB-03-27	31.88
HB-03-28	32.721
HB-03-29	33.702
HB-03-30	34.845
HB-03-31	35.598
HB-03-32	36.425
HB-03-33	37.455
HB-03-34	38.338
HB-03-35	39.528
HB-03-36	39.628
HB-03-37	41.291
HB-03-38	42.066
HB-03-39	42.458
HB-03-40	42.903
HB-03-41	44.679
HB-03-42	45.243
HB-03-43	45.76
HB-03-44	46.179
HB-03-45	46.914
HB-03-46	47.714
HB-03-47	48.885
HB-03-48	49.761
HB-03-49	51.256
HB-03-50	52.312
HB-03-51	52.928
HB-03-52	53.738
HB-03-53	54.393
HB-03-54	54.974
HB-03-55	56.64
HB-03-56	58.032
HB-03-57	59.916
HB-03-58	60.455
HB-03-59	61.354
HB-03-60	61.777
HB-03-61	63.427
HB-03-62	64.743
HB-03-63	65.701
HB-03-64	66.594
HB-03-65	67.297
HB-03-66	69.217
HB-03-67	70.932
group	4
HB-04-1	0.06
HB-04-2	1.153
HB-04-3	1.72
HB-04-4	2.592
HB-04-5	4.381
HB-04-6	5.048
HB-04-7	5.932
HB-04-8	6.916
HB-04-9	8.59
HB-04-10	11.256
HB-04-11	13.711
HB-04-12	14.61
HB-04-13	14.819
HB-04-14	16.181
HB-04-15	16.234
HB-04-16	16.576
HB-04-17	16.795
HB-04-18	17.96
HB-04-19	18.2
HB-04-20	18.918
HB-04-21	20.705
HB-04-22	20.86
HB-04-23	22.086
HB-04-24	22.333
HB-04-25	22.935
HB-04-26	23.455
HB-04-27	23.803
HB-04-28	26.526
HB-04-29	29.901
HB-04-30	30
HB-04-31	32.19
HB-04-32	32.963
HB-04-33	33.679
HB-04-34	35.244
HB-04-35	36.863
HB-04-36	37.819
HB-04-37	38.273
HB-04-38	38.421
HB-04-39	39.307
HB-04-40	41.216
HB-04-41	42.068
HB-04-42	42.241
HB-04-43	44.398
HB-04-44	46.948
HB-04-45	47.695
HB-04-46	50.077
HB-04-47	51.049
HB-04-48	52.024
HB-04-49	54.597
HB-04-50	56.632
HB-04-51	58.887
HB-04-52	60.849
HB-04-53	62
HB-04-54	62.247
HB-04-55	64.762
group	5
HB-05-1	1.075
HB-05-2	6.023
HB-05-3	7.177
HB-05-4	8.069
HB-05-5	8.819
HB-05-6	9.366
HB-05-7	10.374
HB-05-8	12.351
HB-05-9	14.427
HB-05-10	15.916
HB-05-11	16.976
HB-05-12	17.31
HB-05-13	17.809
HB-05-14	18.281
HB-05-15	18.573
HB-05-16	19.093
HB-05-17	19.825
HB-05-18	20.311
HB-05-19	22.504
HB-05-20	26.228
HB-05-21	27.992
HB-05-22	29.324
HB-05-23	30.87
HB-05-24	31.588
HB-05-25	32.192
HB-05-26	32.669
HB-05-27	33.689
HB-05-28	34.841
HB-05-29	36.056
HB-05-30	38.436
HB-05-31	38.792
HB-05-32	39.572
HB-05-33	40.69
HB-05-34	41.441
HB-05-35	45.117
HB-05-36	51.219
HB-05-37	54.313
HB-05-38	54.616
HB-05-39	54.674
HB-05-40	57.287
HB-05-41	58.622
HB-05-42	59.64
HB-05-43	61.202
HB-05-44	61.767
HB-05-45	63.117
HB-05-46	66.51
HB-05-47	66.51
HB-05-48	68.634
HB-05-49	70.231
HB-05-50	70.859
HB-05-51	71.484
HB-05-52	73.702
HB-05-53	75.364
HB-05-54	75.538
HB-05-55	76.309
group	6
HB-06-1	0.059
HB-06-2	0.454
HB-06-3	1.758
HB-06-4	2.307
HB-06-5	3.166
HB-06-6	4.586
HB-06-7	5.789
HB-06-8	6.555
HB-06-9	6.621
HB-06-10	7.263
HB-06-11	8.814
HB-06-12	9.445
HB-06-13	9.989
HB-06-14	10.539
HB-06-15	10.682
HB-06-16	11.251
HB-06-17	13.107
HB-06-18	13.537
HB-06-19	13.673
HB-06-20	18.1
HB-06-21	18.1
HB-06-22	18.74
HB-06-23	18.905
HB-06-24	18.907
HB-06-25	19.724
HB-06-26	20.592
HB-06-27	21.697
HB-06-28	22.029
HB-06-29	22.724
HB-06-30	23.269
HB-06-31	24.413
HB-06-32	24.875
HB-06-33	25.696
HB-06-34	26.916
HB-06-35	27.536
HB-06-36	28.115
HB-06-37	29.73
HB-06-38	32.677
HB-06-39	34.397
HB-06-40	35.128
HB-06-41	35.467
HB-06-42	36.6
HB-06-43	37.611
HB-06-44	38.02
HB-06-45	39.82
HB-06-46	41.049
HB-06-47	42.452
HB-06-48	42.894
HB-06-49	43.476
HB-06-50	44.043
HB-06-51	45.228
HB-06-52	46.87
HB-06-53	48.706
HB-06-54	49.493
HB-06-55	50.917
HB-06-56	54.761
HB-06-57	55.687
HB-06-58	55.691
HB-06-59	56.857
HB-06-60	57.386
HB-06-61	58.129
HB-06-62	58.129
HB-06-63	59.427
HB-06-64	59.59
HB-06-65	59.59
HB-06-66	64.256
HB-06-67	66.641
HB-06-68	67.571
HB-06-69	70.568
HB-06-70	72.657
HB-06-71	74.092
group	7
HB-07-1	0.162
HB-07-2	1.11
HB-07-3	1.432
HB-07-4	3.166
HB-07-5	6.015
HB-07-6	10.744
HB-07-7	11.78
HB-07-8	16.683
HB-07-9	17.757
HB-07-10	21.302
HB-07-11	21.725
HB-07-12	22.364
HB-07-13	22.924
HB-07-14	23.343
HB-07-15	25.732
HB-07-16	26.683
HB-07-17	26.706
HB-07-18	27.017
HB-07-19	27.974
HB-07-20	28.205
HB-07-21	28.782
HB-07-22	29.36
HB-07-23	29.751
HB-07-24	30.477
HB-07-25	30.724
HB-07-26	31.546
HB-07-27	32.431
HB-07-28	33.372
HB-07-29	34.518
HB-07-30	35.503
HB-07-31	35.959
HB-07-32	36.781
HB-07-33	37.96
HB-07-34	37.981
HB-07-35	38.033
HB-07-36	38.134
HB-07-37	38.7
HB-07-38	39.359
HB-07-39	39.529
HB-07-40	40.483
HB-07-41	41.394
HB-07-42	41.958
HB-07-43	42.14
HB-07-44	42.953
HB-07-45	44.082
HB-07-46	44.94
HB-07-47	45.717
HB-07-48	46.472
HB-07-49	46.488
HB-07-50	47.342
HB-07-51	48.654
HB-07-52	49.202
HB-07-53	50.991
HB-07-54	53.213
HB-07-55	60.916
HB-07-56	61.247
HB-07-57	62.122
HB-07-58	64.084
HB-07-59	65.876
HB-07-60	70.07
HB-07-61	74.066
HB-07-62	76.766
HB-07-63	79.419
HB-07-64	80.268
HB-07-65	80.94
HB-07-66	82.171
group	8
HB-08-1	1.54
HB-08-2	3.512
HB-08-3	4.812
HB-08-4	6.139
HB-08-5	7.62
HB-08-6	10.482
HB-08-7	10.966
HB-08-8	12.387
HB-08-9	14.034
HB-08-10	14.912
HB-08-11	16.46
HB-08-12	17.071
HB-08-13	19.837
HB-08-14	20.867
HB-08-15	21.039
HB-08-16	23.327
HB-08-17	23.562
HB-08-18	24.605
HB-08-19	25.644
HB-08-20	26.596
HB-08-21	27.398
HB-08-22	27.701
HB-08-23	28.189
HB-08-24	28.758
HB-08-25	29.076
HB-08-26	30.42
HB-08-27	31.837
HB-08-28	32.445
HB-08-29	34.016
HB-08-30	34.497
HB-08-31	35.532
HB-08-32	36.204
HB-08-33	36.65
HB-08-34	37.171
HB-08-35	37.858
HB-08-36	39.409
HB-08-37	39.728
HB-08-38	40.257
HB-08-39	40.908
HB-08-40	41.255
HB-08-41	41.841
HB-08-42	42.224
HB-08-43	43.087
HB-08-44	43.718
HB-08-45	43.97
HB-08-46	45.609
HB-08-47	48.009
HB-08-48	49.121
HB-08-49	49.998
HB-08-50	50.839
HB-08-51	51.785
HB-08-52	52.437
HB-08-53	53.416
HB-08-54	54.385
HB-08-55	54.588
HB-08-56	55.994
HB-08-57	56.756
HB-08-58	56.93
HB-08-59	57.404
HB-08-60	57.625
HB-08-61	58.101
HB-08-62	59.29
HB-08-63	60.662
HB-08-64	62.364
HB-08-65	63.762
HB-08-66	64.384
HB-08-67	65.083
HB-08-68	67.174
HB-08-69	68.526
group	9
HB-09-1	0.021
HB-09-2	0.756
HB-09-3	1.767
HB-09-4	2.662
HB-09-5	3.232
HB-09-6	4.144
HB-09-7	4.144
HB-09-8	4.562
HB-09-9	5.626
HB-09-10	6.105
HB-09-11	6.52
HB-09-12	7.109
HB-09-13	8.099
HB-09-14	9.832
HB-09-15	10.68
HB-09-16	10.821
HB-09-17	11.566
HB-09-18	12.178
HB-09-19	12.483
HB-09-20	13.107
HB-09-21	15.746
HB-09-22	18.263
HB-09-23	19.162
HB-09-24	19.491
HB-09-25	21.184
HB-09-26	21.869
HB-09-27	22.393
HB-09-28	22.931
HB-09-29	23.706
HB-09-30	24.87
HB-09-31	25.547
HB-09-32	26.858
HB-09-33	28.324
HB-09-34	29.55
HB-09-35	32.408
HB-09-36	32.777
HB-09-37	32.954
HB-09-38	32.957
HB-09-39	33.826
HB-09-40	33.973
HB-09-41	34.616
HB-09-42	36.489
HB-09-43	38.096
HB-09-44	38.45
HB-09-45	38.48
HB-09-46	38.987
HB-09-47	39.545
HB-09-48	41.069
HB-09-49	43.424
HB-09-50	44.315
HB-09-51	46.165
HB-09-52	47.043
HB-09-53	47.734
HB-09-54	47.916
HB-09-55	49.513
HB-09-56	50.169
HB-09-57	50.612
HB-09-58	51.535
HB-09-59	51.707
HB-09-60	51.853
HB-09-61	52.37
HB-09-62	53.128
HB-09-63	53.392
HB-09-64	53.901
HB-09-65	54.474
HB-09-66	54.485
HB-09-67	54.69
HB-09-68	55.268
HB-09-69	56.621
HB-09-70	57.127
HB-09-71	58.567
HB-09-72	59.548
HB-09-73	60.312
HB-09-74	60.423
HB-09-75	64.459
HB-09-76	65.863
HB-09-77	67.013
group	10
HB-10-1	0.175
HB-10-2	0.998
HB-10-3	1.798
HB-10-4	4.899
HB-10-5	5.055
HB-10-6	5.615
HB-10-7	6.065
HB-10-8	6.487
HB-10-9	6.861
HB-10-10	7.109
HB-10-11	8.626
HB-10-12	10.238
HB-10-13	11.119
HB-10-14	11.835
HB-10-15	12.408
HB-10-16	12.838
HB-10-17	13.742
HB-10-18	14.581
HB-10-19	14.729
HB-10-20	14.912
HB-10-21	16.508
HB-10-22	18.009
HB-10-23	19.935
HB-10-24	22.195
HB-10-25	23.093
HB-10-26	26.793
HB-10-27	28.658
HB-10-28	29.816
HB-10-29	31.384
HB-10-30	31.657
HB-10-31	32.476
HB-10-32	32.947
HB-10-33	34.313
HB-10-34	35.794
HB-10-35	36.726
HB-10-36	37.716
HB-10-37	38.458
HB-10-38	38.894
HB-10-39	39.009
HB-10-40	39.932
HB-10-41	41.047
HB-10-42	41.981
HB-10-43	42.492
HB-10-44	43.144
HB-10-45	45.671
HB-10-46	46.22
HB-10-47	47.73
HB-10-48	47.962
HB-10-49	49.462
HB-10-50	50.239
HB-10-51	50.596
HB-10-52	52.011
HB-10-53	52.386
HB-10-54	53.04
HB-10-55	54.462
HB-10-56	57.54
HB-10-57	58.17
HB-10-58	58.414
HB-10-59	59.065
HB-10-60	59.247
HB-10-61	59.688
HB-10-62	62.131
HB-10-63	63.202
HB-10-64	63.274
HB-10-65	64.261
HB-10-66	64.879
HB-10-67	65.046
HB-10-68	66.459
HB-10-69	68
HB-10-70	69.31
HB-10-71	71.861
HB-10-72	73.1
HB-10-73	74.016
HB-10-74	74.457
HB-10-75	75.659
HB-10-76	76.93
HB-10-77	78.774
HB-10-78	80.027
HB-10-79	81.3
group	11
HB-11-1	0.007
HB-11-2	0.674
HB-11-3	0.949
HB-11-4	1.743
HB-11-5	2.999
HB-11-6	3.401
HB-11-7	4.212
HB-11-8	6.892
HB-11-9	8.124
HB-11-10	9.491
HB-11-11	10.764
HB-11-12	12.094
HB-11-13	12.728
HB-11-14	13.163
HB-11-15	13.906
HB-11-16	15.197
HB-11-17	15.949
HB-11-18	16.747
HB-11-19	18.38
HB-11-20	19.11
HB-11-21	21.762
HB-11-22	23.485
HB-11-23	23.943
HB-11-24	25.025
HB-11-25	26.299
HB-11-26	27.592
HB-11-27	28.136
HB-11-28	28.887
HB-11-29	29.082
HB-11-30	31.193
HB-11-31	33.381
HB-11-32	38.176
HB-11-33	38.789
HB-11-34	39.472
HB-11-35	41.207
HB-11-36	43.167
HB-11-37	45.117
HB-11-38	45.252
HB-11-39	45.412
HB-11-40	46.384
HB-11-41	47.05
HB-11-42	48.526
HB-11-43	49.145
HB-11-44	50.188
HB-11-45	51.544
HB-11-46	52.028
HB-11-47	52.282
HB-11-48	52.883
HB-11-49	53.096
HB-11-50	53.416
HB-11-51	53.764
HB-11-52	54.264
HB-11-53	56.129
HB-11-54	56.744
HB-11-55	59.391
HB-11-56	61.022
HB-11-57	62.417
HB-11-58	64.796
HB-11-59	65.668
HB-11-60	68.614
HB-11-61	68.934
HB-11-62	70.738
HB-11-63	71.222
HB-11-64	76.1
HB-11-65	77.683
HB-11-66	78.377
HB-11-67	79.117
HB-11-68	79.238
HB-11-69	80.749
HB-11-70	80.869
HB-11-71	80.943
group	12
HB-12-1	0.666
HB-12-2	2.585
HB-12-3	2.771
HB-12-4	3.503
HB-12-5	4.541
HB-12-6	6.157
HB-12-7	6.846
HB-12-8	7.217
HB-12-9	7.7
HB-12-10	8.861
HB-12-11	9.892
HB-12-12	10.352
HB-12-13	11.829
HB-12-14	12.358
HB-12-15	13.263
HB-12-16	14.59
HB-12-17	15.642
HB-12-18	16.126
HB-12-19	16.325
HB-12-20	16.702
HB-12-21	17.374
HB-12-22	17.939
HB-12-23	18.341
HB-12-24	19.014
HB-12-25	19.931
HB-12-26	21
HB-12-27	21.936
HB-12-28	23.252
HB-12-29	23.922
HB-12-30	26.144
HB-12-31	26.716
HB-12-32	28.496
HB-12-33	28.994
HB-12-34	30.653
HB-12-35	31.107
HB-12-36	31.539
HB-12-37	31.649
HB-12-38	32.506
HB-12-39	33.394
HB-12-40	33.882
HB-12-41	33.991
HB-12-42	34.866
HB-12-43	36.358
HB-12-44	37.313
HB-12-45	39.466
HB-12-46	40.027
HB-12-47	41.298
HB-12-48	41.847
HB-12-49	44.352
HB-12-50	45.476
HB-12-51	45.84
HB-12-52	45.914
HB-12-53	47.068
HB-12-54	47.291
HB-12-55	48.594
HB-12-56	49.595
HB-12-57	52.66
HB-12-58	53.44
HB-12-59	57.986
HB-12-60	59.339
HB-12-61	59.645
HB-12-62	61.143
HB-12-63	63.038
HB-12-64	64.141
HB-12-65	64.896
HB-12-66	65.413
group	13
HB-13-1	0.048
HB-13-2	1.998
HB-13-3	9.337
HB-13-4	11.955
HB-13-5	14.064
HB-13-6	14.285
HB-13-7	14.834
HB-13-8	14.914
HB-13-9	19.82
HB-13-10	20.623
HB-13-11	22.739
HB-13-12	25.01
HB-13-13	25.237
HB-13-14	28.368
HB-13-15	29.045
HB-13-16	29.675
HB-13-17	31.498
HB-13-18	31.688
HB-13-19	32.492
HB-13-20	32.9
HB-13-21	33.982
HB-13-22	34.297
HB-13-23	35.288
HB-13-24	35.871
HB-13-25	36.903
HB-13-26	38.029
HB-13-27	39.398
HB-13-28	39.855
HB-13-29	40.409
HB-13-30	41.926
HB-13-31	43.407
HB-13-32	43.604
HB-13-33	44.339
HB-13-34	45.581
HB-13-35	46.27
HB-13-36	46.64
HB-13-37	47.014
HB-13-38	48.352
HB-13-39	49.223
HB-13-40	52.361
HB-13-41	53.49
HB-13-42	53.589
HB-13-43	53.769
HB-13-44	55.633
HB-13-45	56.164
HB-13-46	56.592
HB-13-47	57.695
HB-13-48	58.293
HB-13-49	58.581
HB-13-50	59.336
HB-13-51	59.853
HB-13-52	60.236
HB-13-53	60.906
HB-13-54	61.311
HB-13-55	61.72
HB-13-56	62.907
HB-13-57	65.189
HB-13-58	66.239
HB-13-59	66.743
HB-13-60	67.614
HB-13-61	67.931
group	14
HB-14-1	0.46
HB-14-2	3.257
HB-14-3	4.143
HB-14-4	5.391
HB-14-5	5.498
HB-14-6	6.359
HB-14-7	8.224
HB-14-8	10.791
HB-14-9	12.792
HB-14-10	14.983
HB-14-11	16.699
HB-14-12	18.084
HB-14-13	19.13
HB-14-14	19.785
HB-14-15	20.408
HB-14-16	21.288
HB-14-17	22.375
HB-14-18	23.061
HB-14-19	23.313
HB-14-20	23.463
HB-14-21	23.549
HB-14-22	24.883
HB-14-23	25.364
HB-14-24	25.738
HB-14-25	26.027
HB-14-26	26.442
HB-14-27	27.132
HB-14-28	31.114
HB-14-29	32.029
HB-14-30	32.986
HB-14-31	34.53
HB-14-32	35.158
HB-14-33	36.353
HB-14-34	37.988
HB-14-35	38.782
HB-14-36	39.154
HB-14-37	39.501
HB-14-38	39.745
HB-14-39	40.684
HB-14-40	41.262
HB-14-41	42.039
HB-14-42	42.944
HB-14-43	44.111
HB-14-44	45.594
HB-14-45	47.598
HB-14-46	48.053
HB-14-47	49.064
HB-14-48	51.618
HB-14-49	54.994
HB-14-50	58.178
HB-14-51	59.476
HB-14-52	62.403
group	15
HB-15-1	0.062
HB-15-2	1.687
HB-15-3	3.886
HB-15-4	5.984
HB-15-5	7.343
HB-15-6	9.894
HB-15-7	13.712
HB-15-8	17.357
HB-15-9	21.657
HB-15-10	22.517
HB-15-11	24.471
HB-15-12	24.476
HB-15-13	24.476
HB-15-14	25.536
HB-15-15	25.833
HB-15-16	26.575
HB-15-17	27.517
HB-15-18	29.37
HB-15-19	30.419
HB-15-20	32.579
HB-15-21	34.046
HB-15-22	35.943
HB-15-23	36.93
HB-15-24	39.434
HB-15-25	39.678
HB-15-26	39.919
HB-15-27	40.57
HB-15-28	40.57
HB-15-29	41.78
HB-15-30	42.654
HB-15-31	45.004
HB-15-32	46.649
HB-15-33	49.385
HB-15-34	51.013
HB-15-35	52.263
HB-15-36	52.643
HB-15-37	52.96
HB-15-38	54.948
HB-15-39	57.188
HB-15-40	58.989
HB-15-41	60.895
HB-15-42	62.09
HB-15-43	64.024
HB-15-44	65.211
HB-15-45	66.005
HB-15-46	67.311
HB-15-47	70.822
HB-15-48	72.63
HB-15-49	75.729
HB-15-50	84.527
HB-15-51	86.161
HB-15-52	87.348
HB-15-53	88.073
HB-15-54	88.874
HB-15-55	93.579
HB-15-56	94.332
HB-15-57	95.055
HB-15-58	96.392
HB-15-59	97.623
HB-15-60	98.008
HB-15-61	99.769
HB-15-62	99.79
HB-15-63	100.24
HB-15-64	100.47
HB-15-65	101.023
HB-15-66	102.17
HB-15-67	109.344
HB-15-68	110.53
group	16
HB-16-1	1.746
HB-16-2	5.012
HB-16-3	6.624
HB-16-4	7.737
HB-16-5	8.452
HB-16-6	8.986
HB-16-7	10.293
HB-16-8	10.744
HB-16-9	10.959
HB-16-10	12.432
HB-16-11	13.236
HB-16-12	13.336
HB-16-13	14.736
HB-16-14	16.33
HB-16-15	17.707
HB-16-16	17.729
HB-16-17	17.781
HB-16-18	19.278
HB-16-19	21.138
HB-16-20	22.526
HB-16-21	23.827
HB-16-22	28.725
HB-16-23	29.077
HB-16-24	30.64
HB-16-25	32.116
HB-16-26	34.798
HB-16-27	34.798
HB-16-28	35.052
HB-16-29	35.374
HB-16-30	37.086
HB-16-31	37.576
HB-16-32	43.068
HB-16-33	45.698
HB-16-34	46.956
HB-16-35	52.76
HB-16-36	60.306
HB-16-37	63.207
HB-16-38	65.376
HB-16-39	66.218
HB-16-40	66.458
HB-16-41	67.48
group	17
HB-17-1	0.227
HB-17-2	0.352
HB-17-3	1.788
HB-17-4	1.872
HB-17-5	3.42
HB-17-6	4.622
HB-17-7	4.947
HB-17-8	5.886
HB-17-9	6.374
HB-17-10	8.565
HB-17-11	9.63
HB-17-12	10.701
HB-17-13	10.833
HB-17-14	11.766
HB-17-15	13.193
HB-17-16	13.668
HB-17-17	13.958
HB-17-18	14.322
HB-17-19	14.645
HB-17-20	15.015
HB-17-21	16.41
HB-17-22	17.729
HB-17-23	18.157
HB-17-24	18.736
HB-17-25	19.673
HB-17-26	19.673
HB-17-27	21.412
HB-17-28	22.309
HB-17-29	23.092
HB-17-30	25.261
HB-17-31	26.722
HB-17-32	27.493
HB-17-33	27.684
HB-17-34	30.571
HB-17-35	31.357
HB-17-36	31.779
HB-17-37	32.668
HB-17-38	33.06
HB-17-39	33.178
HB-17-40	33.457
HB-17-41	33.983
HB-17-42	34.573
HB-17-43	35.023
HB-17-44	35.783
HB-17-45	36.967
HB-17-46	39.272
HB-17-47	39.802
HB-17-48	40.115
HB-17-49	41.843
HB-17-50	43.842
HB-17-51	44.29
HB-17-52	46.365
HB-17-53	47.2
HB-17-54	50.1
HB-17-55	53.8
HB-17-56	59.177
HB-17-57	59.799
HB-17-58	60.106
HB-17-59	60.187
HB-17-60	60.636
HB-17-61	61.615
HB-17-62	62.255
HB-17-63	63.15
HB-17-64	63.714
HB-17-65	64.391
HB-17-66	65.148
HB-17-67	66.309
HB-17-68	68.017
HB-17-69	70.563
HB-17-70	71.332
HB-17-71	71.795
