# Supplementary material for: Tracing the color: quantitative trait loci analysis reveals new insights into red-flesh pigmentation in apple (Malus domestica)
Source: Hortic Res. 2024 Jun 27;11(8):uhae171. doi: 10.1093/hr/uhae171 (PMC11301320; doi:10.1093/hr/uhae171)
Supplement: Web_Material_uhae171 [file web_material_uhae171.zip › 20k_RFapple_HT_final.dat]

;population	name	parent1	parent2	famille	trait	HB-01-1	HB-01-1_2nd	HB-01-2	HB-01-2_2nd	HB-01-3	HB-01-3_2nd	HB-01-4	HB-01-4_2nd	HB-01-5	HB-01-5_2nd	HB-01-6	HB-01-6_2nd	HB-01-7	HB-01-7_2nd	HB-01-8	HB-01-8_2nd	HB-01-9	HB-01-9_2nd	HB-01-10	HB-01-10_2nd	HB-01-11	HB-01-11_2nd	HB-01-12	HB-01-12_2nd	HB-01-13	HB-01-13_2nd	HB-01-14	HB-01-14_2nd	HB-01-15	HB-01-15_2nd	HB-01-16	HB-01-16_2nd	HB-01-17	HB-01-17_2nd	HB-01-18	HB-01-18_2nd	HB-01-19	HB-01-19_2nd	HB-01-20	HB-01-20_2nd	HB-01-21	HB-01-21_2nd	HB-01-22	HB-01-22_2nd
1	H1	-	-	-	-	-	-	-	-	-	-	-	-	-	-	-	-	-	-	-	-	-	-	-	-	-	-	-	-	-	-	-	-	-	-	-	-	-	-	-	-	-	-	-	-	-	-	-	-
1	H2	-	-	-	-	3	8	3	2	3	4	3	2	3	2	3	2	3	7	3	4	4	4	-	-	3	2	3	4	6	6	3	3	-	-	2	2	2	2	2	2	-	-	2	2	2	2	2	2
1	H3	H2	H1	-	-	8	9	2	3	4	5	2	4	2	4	2	4	7	8	4	5	4	5	-	-	2	3	4	5	6	8	3	4	-	-	2	3	2	3	2	3	2	3	2	3	2	3	2	3
1	H4	-	-	-	-	10	10	3	3	3	10	3	4	5	4	5	3	5	8	5	5	5	5	-	-	3	3	3	3	2	5	3	3	-	-	4	4	3	2	2	2	-	-	5	5	5	5	5	5
1	H5	-	-	-	-	-	-	-	-	-	-	-	-	-	-	-	-	-	-	-	-	-	-	-	-	-	-	-	-	-	-	-	-	-	-	-	-	-	-	-	-	-	-	-	-	-	-	-	-
1	H6	H4	H5	-	-	-	-	3	3	10	7	4	4	4	4	-	-	8	8	5	5	5	5	-	-	3	3	3	3	-	-	3	3	-	-	4	4	-	-	2	3	-	-	5	6	5	6	5	6
1	H7	H90	H3	-	-	-	-	-	-	-	-	-	-	-	-	-	-	-	-	-	-	5	4	-	-	-	-	-	-	-	-	-	-	-	-	4	2	-	-	3	-	2	3	-	3	-	-	-	-
1	H8	H3	H7	-	-	8	9	2	3	4	10	2	4	2	4	2	4	7	8	4	-	4	4	2	2	2	3	4	-	6	7	3	3	2	3	2	2	2	3	2	-	2	2	2	-	2	7	2	4
1	H9	-	-	-	-	8	10	2	3	4	11	2	4	2	3	2	8	7	8	4	4	5	4	2	2	3	3	10	5	7	8	7	3	2	2	4	2	2	3	2	4	2	2	4	7	8	9	4	4
1	H10	H8	H9	RF1-4	21.03286378	8	8	2	2	4	4	2	2	2	2	2	2	7	7	4	4	4	5	2	2	2	3	4	10	6	7	3	7	2	2	2	4	2	2	2	2	2	2	2	4	2	8	2	4
1	H11	H8	H9	RF1-4	-4.963285984	8	8	2	2	4	4	2	2	2	2	2	2	7	8	4	4	4	4	2	2	2	3	4	5	6	8	3	3	2	2	2	2	2	3	2	4	2	2	2	7	2	9	2	4
1	H12	H8	H9	RF1-4	11.57386869	8	8	2	2	4	4	2	2	2	2	2	2	7	7	4	4	4	5	2	2	2	3	4	5	6	8	3	3	2	2	2	2	2	3	2	4	2	2	2	7	2	9	2	4
1	H13	H8	H9	RF1-4	23.22065856	9	8	3	2	10	4	4	2	4	2	4	2	8	7	8	4	4	5	2	2	3	3	9	5	7	8	3	3	3	2	2	2	3	3	4	4	2	2	4	7	7	9	4	4
1	H14	H8	H9	RF1-4	17.87986542	9	8	3	2	10	4	4	2	4	2	4	2	8	7	8	4	4	5	2	2	3	3	9	10	7	7	3	7	3	2	2	4	3	2	4	2	2	2	4	4	7	8	4	4
1	H15	H8	H9	RF1-4	30.17012434	9	8	3	2	10	4	4	2	4	2	4	2	8	7	8	4	4	5	2	2	3	3	9	10	7	7	3	7	3	2	2	2	3	3	4	4	2	2	4	7	7	9	4	4
1	H16	H8	H9	RF1-4	21.2259045	9	8	3	2	10	4	4	4	4	3	4	8	8	8	8	4	4	4	2	2	3	3	9	5	7	8	3	3	3	2	2	2	3	3	4	4	2	2	4	7	7	9	4	4
1	H17	H8	H9	RF1-4	8.420870331	9	8	3	2	10	4	4	2	4	2	4	2	8	7	8	4	4	5	2	2	3	3	9	5	7	8	3	3	3	2	2	2	3	3	4	4	2	2	4	7	7	9	4	4
1	H18	H8	H9	RF1-4	22.79391627	8	10	2	3	4	11	2	4	2	3	2	8	7	8	4	4	4	4	2	2	2	3	4	5	6	8	3	3	2	2	2	2	2	3	2	4	2	2	2	7	2	9	2	4
1	H19	H8	H9	RF1-4	0.954025109	9	10	3	3	10	11	4	4	4	3	4	8	8	8	8	4	4	4	2	2	3	3	9	5	7	8	3	3	3	2	2	2	3	3	4	4	2	2	4	7	7	9	4	4
1	H20	H8	H9	RF1-4	-5.735448848	8	10	2	3	4	11	2	4	2	3	2	8	7	8	4	4	4	4	2	2	2	3	4	5	6	8	3	3	2	2	2	2	2	3	2	4	2	2	4	7	7	9	4	4
1	H21	H8	H9	RF1-4	-5.735448848	8	10	2	3	4	11	2	4	2	3	2	8	7	8	4	4	4	4	2	2	2	3	4	5	6	8	3	3	2	2	2	2	2	3	2	4	2	2	2	7	2	9	2	4
1	H22	H8	H9	RF1-4	-2.084568444	8	10	2	3	4	11	2	4	2	3	2	8	7	8	4	4	4	4	2	2	2	3	4	5	6	8	3	3	2	2	2	2	2	3	2	4	2	2	2	7	2	9	2	4
1	H23	H8	H9	RF1-4	0.479244866	8	8	2	2	4	4	2	2	2	2	2	2	7	7	4	4	4	5	2	2	2	3	4	5	6	8	3	3	2	2	2	2	2	3	2	4	2	2	2	7	2	9	2	4
1	H24	H8	H9	RF1-4	-4.078645462	9	10	3	3	10	11	4	4	4	3	4	8	8	8	8	4	4	4	2	2	3	3	9	5	7	8	3	3	3	2	2	2	3	3	4	4	2	2	2	7	2	9	2	4
1	H25	H8	H9	RF1-4	-4.191123119	9	10	3	3	10	11	4	4	4	3	4	8	8	8	8	4	4	4	2	2	3	3	9	5	7	8	3	3	3	2	2	2	3	3	4	4	2	2	4	7	7	9	4	4
1	H26	H8	H9	RF1-4	-8.161755548	-	-	-	-	-	-	-	-	-	-	-	-	-	-	-	-	-	-	2	2	-	-	-	-	-	-	-	-	-	-	-	-	-	-	-	-	2	2	-	-	-	-	-	-
1	H27	H8	H9	RF1-4	-1.874634526	8	10	2	3	4	11	2	4	2	3	2	8	7	8	4	4	4	4	2	2	2	3	4	5	6	8	3	3	2	2	2	2	2	3	2	4	2	2	2	7	2	9	2	4
1	H28	H8	H9	RF1-4	49.08811452	8	10	2	3	4	11	2	4	2	3	2	8	7	8	4	4	4	4	2	2	2	3	4	5	6	8	3	3	2	2	2	2	2	3	2	4	2	2	2	7	2	9	2	4
1	H29	H8	H9	RF1-4	14.27643872	9	10	3	3	10	11	4	4	4	3	4	8	8	8	8	4	4	4	2	2	3	3	9	5	7	8	3	3	3	2	2	2	3	3	4	4	2	2	4	7	7	9	4	4
1	H30	H8	H9	RF1-4	-15.13009703	9	8	3	2	10	4	4	2	4	2	4	2	8	7	8	4	4	5	2	2	3	3	9	10	7	7	3	7	3	2	2	4	3	2	4	2	2	2	4	4	7	8	4	4
1	H31	H8	H9	RF1-4	-6.057183375	8	10	2	3	4	11	2	4	2	3	2	8	7	8	4	4	4	4	2	2	2	3	4	5	6	8	3	3	2	2	2	2	2	3	2	4	2	2	2	7	2	9	2	4
1	H32	H8	H9	RF1-4	-3.612000971	8	10	2	3	4	11	2	4	2	3	2	8	7	8	8	4	4	4	2	2	3	3	9	5	7	8	3	3	3	2	2	2	3	3	4	4	2	2	4	7	7	9	4	4
1	H33	H8	H9	RF1-4	-4.83829385	9	8	3	2	10	4	4	2	4	2	4	2	8	7	8	4	4	5	2	2	3	3	9	10	7	7	3	7	2	2	2	4	2	2	2	2	2	2	2	4	2	8	2	4
1	H34	H8	H9	RF1-4	-	8	10	2	3	4	11	2	4	2	3	2	8	7	8	4	4	4	4	2	2	2	3	4	5	6	8	3	3	2	2	2	2	2	3	2	4	2	2	2	7	2	9	2	4
1	H35	H8	H9	RF1-4	9.514767722	9	10	3	3	10	11	4	4	4	3	4	8	8	8	8	4	4	4	2	2	3	3	9	5	7	8	3	3	3	2	2	2	3	3	4	4	2	2	4	7	7	9	4	4
1	H36	H8	H9	RF1-4	12.15883883	8	10	2	3	4	11	2	4	2	3	2	8	7	8	4	4	4	4	2	2	2	3	4	5	7	8	3	3	3	2	2	2	3	3	4	4	2	2	4	7	7	9	4	4
1	H37	H8	H9	RF1-4	7.600948504	9	8	3	2	10	4	4	2	4	2	4	2	8	7	8	4	4	5	2	2	3	3	9	10	7	7	3	3	3	2	2	2	3	3	2	4	2	2	2	7	2	9	2	4
1	H38	H8	H9	RF1-4	8.678257952	9	10	3	3	10	11	4	4	4	3	4	8	8	8	8	4	4	4	2	2	3	3	9	5	7	8	3	3	3	2	2	2	3	3	4	4	2	2	4	7	7	9	4	4
1	H39	H8	H9	RF1-4	-0.945095862	9	10	3	3	10	11	4	4	4	3	4	8	8	8	8	4	4	4	2	2	3	3	9	5	7	8	3	3	3	2	2	2	3	3	4	4	2	2	4	7	7	9	4	4
1	H40	H8	H9	RF1-4	19.47045457	8	8	2	2	4	4	2	2	2	2	2	2	7	7	4	4	4	5	2	2	2	3	4	10	6	7	3	3	2	2	2	2	2	3	2	4	2	2	2	7	2	9	2	4
1	H41	H8	H9	RF1-4	19.55288496	9	8	3	2	10	4	4	2	4	2	4	2	8	7	8	4	4	5	2	2	3	3	9	10	7	7	3	7	3	2	2	4	3	2	4	2	2	2	4	4	7	8	4	4
1	H42	H8	H9	RF1-4	26.24496312	9	8	3	2	10	4	4	2	4	2	4	2	8	7	8	4	4	5	2	2	3	3	9	5	7	8	3	3	3	2	2	2	3	3	4	4	2	2	4	7	7	9	4	4
1	H43	H8	H9	RF1-4	14.15291585	8	8	2	2	4	4	2	2	2	2	2	2	7	7	4	4	4	5	2	2	2	3	4	10	6	7	3	7	2	2	2	4	2	2	2	4	2	2	2	7	2	9	2	4
1	H44	H8	H9	RF1-4	18.00855923	9	10	3	3	10	11	4	4	4	3	4	8	8	8	8	4	4	4	2	2	3	3	9	5	6	8	3	3	2	2	2	2	2	3	2	4	2	2	2	7	2	9	2	4
1	H45	H8	H9	RF1-4	-5.28502051	9	8	3	2	10	4	4	2	4	2	4	2	8	7	8	4	4	5	2	2	3	3	9	10	7	7	3	7	3	2	2	4	3	2	4	2	2	2	4	4	7	8	4	4
1	H46	H8	H9	RF1-4	43.81166828	8	10	2	3	4	11	2	4	2	3	2	8	7	8	4	4	4	4	2	2	2	3	4	5	6	8	3	3	2	2	2	2	2	3	2	4	2	2	2	7	2	9	2	4
1	H47	H8	H9	RF1-4	29.39796148	8	10	2	3	4	11	2	4	2	3	2	8	7	8	4	4	4	4	2	2	2	3	4	5	6	8	3	3	2	2	2	2	2	3	2	4	2	2	2	7	2	9	2	4
1	H48	H8	H9	RF1-4	14.53382634	9	10	3	3	10	11	4	4	4	3	4	8	8	8	8	4	4	4	2	2	3	3	9	5	7	8	3	3	3	2	2	2	3	3	4	4	2	2	4	7	7	9	4	4
1	H49	H8	H9	RF1-4	38.17679612	8	8	2	2	4	4	2	2	2	2	2	2	7	7	4	4	4	5	2	2	2	3	4	10	6	7	3	7	2	2	2	4	2	2	2	2	2	2	2	4	2	8	2	4
1	H50	H8	H9	RF1-4	5.98669568	9	10	3	3	10	11	4	4	4	3	4	8	8	8	8	4	4	4	2	2	3	3	9	5	7	8	3	3	3	2	2	2	3	3	4	4	2	2	4	7	7	9	4	4
1	H51	H8	H9	RF1-4	-6.829346239	8	8	2	2	4	4	2	2	2	2	2	2	7	7	4	4	4	5	2	2	2	3	4	10	6	7	3	7	2	2	2	4	2	2	2	2	2	2	2	4	2	9	2	4
1	H52	H8	H9	RF1-4	2.093497691	9	10	3	3	10	11	4	4	4	3	4	8	8	8	8	4	4	4	2	2	3	3	9	5	7	8	3	3	3	2	2	2	3	3	4	4	2	2	4	7	7	9	4	4
1	H53	H8	H9	RF1-4	13.56862276	8	10	2	3	4	11	2	4	2	3	2	8	7	8	4	4	4	4	2	2	2	3	4	5	6	8	3	3	2	2	2	2	2	3	2	4	2	2	2	7	2	9	2	4
1	H54	H8	H9	RF1-4	6.49046317	9	8	3	2	10	4	4	2	4	2	4	2	8	7	8	4	4	4	2	2	3	3	9	5	7	8	3	3	3	2	2	2	2	3	2	4	2	2	2	7	2	9	2	4
1	H55	H8	H9	RF1-4	18.26594685	8	10	2	3	4	11	2	4	2	3	2	8	7	8	4	4	4	4	2	2	2	3	4	5	6	8	3	3	2	2	2	2	3	3	4	4	2	2	4	7	7	9	4	4
1	H56	H8	H9	RF1-4	31.97183769	8	10	2	3	4	11	2	4	2	3	2	8	7	8	4	4	4	4	2	2	2	3	4	5	6	8	3	3	3	2	2	2	3	3	4	4	2	2	4	7	7	9	4	4
1	H57	H8	H9	RF1-4	18.20159995	9	10	3	3	10	11	4	4	4	3	4	8	8	8	8	4	4	4	2	2	3	3	9	5	7	8	3	3	3	2	2	2	3	3	4	4	2	2	4	7	7	9	4	4
1	H58	H8	H9	RF1-4	17.95115779	8	10	2	3	4	11	2	4	2	3	2	8	-	-	8	4	4	4	2	2	3	3	9	5	7	8	3	3	3	2	2	2	3	3	4	4	2	2	4	7	7	9	4	4
1	H59	H8	H9	RF1-4	10.02954296	8	10	2	3	4	11	2	4	2	3	2	8	7	8	4	4	4	4	2	2	2	3	4	5	6	8	3	3	2	2	2	2	2	3	2	4	2	2	2	7	2	9	2	4
1	H60	H8	H9	RF1-4	2.283409788	8	10	2	3	4	11	2	4	2	3	2	8	7	8	4	4	4	4	2	2	2	3	4	5	6	8	3	3	2	2	2	2	2	3	2	4	2	2	2	7	2	9	2	4
1	H61	H8	H9	RF1-4	14.21209181	8	8	2	2	4	4	2	2	2	2	2	2	7	8	4	4	4	4	2	2	2	3	4	5	6	8	3	3	2	2	2	2	2	3	2	4	2	2	2	7	2	9	2	4
1	H62	H8	H9	RF1-4	24.12151524	8	10	2	3	4	11	2	4	2	3	2	8	7	8	4	4	4	4	2	2	2	3	4	5	6	8	3	3	2	2	2	2	2	3	2	4	2	2	2	7	2	9	2	4
1	H63	H8	H9	RF1-4	12.02429703	8	8	2	2	4	4	2	2	2	2	2	2	7	7	4	4	4	5	2	2	2	3	4	10	6	7	3	7	2	2	2	4	2	3	2	4	2	2	2	7	2	9	2	4
1	H64	H8	H9	RF1-4	-2.51810358	8	10	2	3	4	11	2	4	2	3	2	8	7	8	4	4	4	4	2	2	2	3	4	5	6	8	3	3	2	2	2	2	2	3	2	4	2	2	2	7	2	9	2	4
1	H65	H8	H9	RF1-4	34.86744843	8	10	2	3	4	11	2	4	2	3	2	8	7	8	4	4	4	4	2	2	2	3	4	5	6	8	3	3	2	2	2	2	2	3	2	4	2	2	2	7	2	9	2	4
1	H66	H8	H9	RF1-4	4.560056009	9	8	3	2	10	4	4	2	4	2	4	2	8	7	8	4	4	5	2	2	3	3	9	10	7	7	3	7	3	2	2	4	3	2	4	4	2	2	4	7	7	9	4	4
1	H67	H8	H9	RF1-4	3.659199334	9	8	3	2	10	4	4	2	4	2	4	2	8	7	8	4	4	5	2	2	3	3	9	10	7	7	3	7	3	2	2	4	3	2	4	2	2	2	4	4	7	8	4	4
1	H68	H8	H9	RF1-4	-10.81885437	9	10	3	3	10	11	4	4	4	3	4	8	8	8	8	4	4	4	2	2	3	3	9	5	6	8	3	3	2	2	2	2	2	3	2	4	2	2	2	7	2	9	2	4
1	H69	H8	H9	RF1-4	-12.49187391	9	10	3	3	10	11	4	4	4	3	4	8	8	8	8	4	4	4	2	2	3	3	9	5	7	8	3	3	3	2	2	2	3	3	4	4	2	2	4	7	7	9	4	4
1	H70	H8	H9	RF1-4	28.81883933	9	8	3	2	10	4	4	2	4	2	4	2	8	7	8	4	4	5	2	2	3	3	9	10	7	7	3	7	3	2	2	4	3	2	4	2	2	2	4	4	7	8	4	4
1	H71	H8	H9	RF1-4	29.97708363	8	8	2	2	4	4	2	2	2	2	2	2	7	7	4	4	4	5	2	2	2	3	4	10	6	7	3	7	2	2	2	4	2	2	2	2	2	2	2	4	2	8	2	4
1	H72	H8	H9	RF1-4	10.73735892	8	10	2	3	4	11	2	4	2	3	2	8	7	8	4	4	4	4	2	2	2	3	4	5	6	8	3	3	2	2	2	2	2	3	2	4	2	2	2	7	2	9	2	4
1	H73	H8	H9	RF1-4	-12.23448629	9	10	3	3	10	11	4	4	4	3	4	8	8	8	8	4	4	4	2	2	3	3	9	5	7	8	3	3	3	2	2	2	3	3	4	4	2	2	4	7	7	9	4	4
1	H74	H8	H9	RF1-4	1.857485984	9	10	3	3	10	11	4	4	4	3	4	8	8	8	8	4	4	4	2	2	3	3	9	5	7	8	3	3	3	2	2	2	3	3	4	4	2	2	4	7	7	9	4	4
1	H75	H8	H9	RF1-4	-3.793777317	8	10	2	3	4	11	2	4	2	3	2	8	7	8	4	4	4	4	2	2	2	3	4	5	6	8	3	3	2	2	2	2	2	3	2	4	2	2	2	7	2	9	2	4
1	H76	H8	H9	RF1-4	27.08147288	9	8	3	2	10	4	4	2	4	2	4	2	8	7	8	4	4	5	2	2	3	3	9	5	7	8	3	3	3	2	2	2	3	3	4	4	2	2	4	7	7	9	4	4
1	H77	H8	H9	RF1-4	27.91798265	8	10	2	3	4	11	2	4	2	3	2	8	7	8	4	4	4	4	2	2	2	3	4	5	6	8	3	3	2	2	2	2	2	3	2	4	2	2	2	7	2	9	2	4
1	H78	H8	H9	RF1-4	26.50235074	9	8	3	2	10	4	4	2	4	2	4	2	8	7	8	4	4	5	2	2	3	3	9	10	7	7	3	7	3	2	2	4	3	2	4	2	2	2	4	4	7	8	4	4
1	H79	H8	H9	RF1-4	14.59817325	9	10	3	3	10	11	4	4	4	3	4	8	8	8	8	4	4	4	2	2	3	3	9	5	7	8	3	3	3	2	2	2	3	3	4	4	2	2	4	7	7	9	4	4
1	H80	H8	H9	RF1-4	13.43992895	9	10	3	3	10	11	4	4	4	3	4	8	8	8	8	4	4	4	2	2	3	3	9	5	7	8	3	3	3	2	2	2	3	3	4	4	2	2	4	7	7	9	4	4
1	H81	H8	H9	RF1-4	0.634894783	9	10	3	3	10	11	4	4	4	3	4	8	8	8	8	4	4	4	2	2	3	3	9	5	7	8	3	3	3	2	2	2	3	3	4	4	2	2	4	7	7	9	4	4
1	H82	H8	H9	RF1-4	18.20159995	9	10	3	3	10	11	4	4	4	3	4	8	8	8	8	4	4	4	2	2	3	3	9	5	7	8	3	3	3	2	2	2	3	3	4	4	2	2	4	7	7	9	4	4
1	H83	H8	H9	RF1-4	-	9	10	3	3	10	11	4	4	4	3	4	8	8	8	8	4	4	4	2	2	3	3	9	5	7	8	3	3	3	2	2	2	3	3	4	4	2	2	4	7	7	9	4	4
1	H84	H8	H9	RF1-4	32.57438926	9	8	3	2	10	4	4	2	4	2	4	2	-	-	8	4	4	4	2	2	3	3	9	5	6	8	3	3	2	2	2	2	2	3	2	4	2	2	2	7	2	9	2	4
1	H85	H8	H9	RF1-4	-5.787854336	9	8	3	2	10	4	4	2	4	2	4	2	8	7	8	4	4	5	2	2	3	3	9	10	7	7	3	7	3	2	2	4	3	2	4	2	2	2	4	4	7	8	4	4
1	H86	H8	H9	RF1-4	6.176607777	9	10	3	3	10	11	4	4	4	3	4	8	8	8	8	4	4	4	2	2	3	3	9	5	7	8	3	3	3	2	2	2	3	3	4	4	2	2	4	7	7	9	4	4
1	H87	H8	H9	RF1-4	3.144424092	8	10	2	3	4	11	2	4	2	3	2	8	7	8	4	4	4	4	2	2	2	3	4	5	6	8	3	3	2	2	2	2	2	3	2	4	2	2	2	7	2	9	2	4
1	H88	-	-	-	-	10	21	2	3	11	11	4	4	7	8	10	10	8	14	8	8	5	5	-	-	2	3	10	2	8	8	3	3	-	-	2	4	3	3	4	4	-	-	4	4	7	7	4	7
1	H89	-	-	-	-	-	-	-	-	-	-	-	-	-	-	-	-	-	-	-	-	-	-	-	-	-	-	-	-	-	-	-	-	-	-	-	-	-	-	-	-	-	-	-	-	-	-	-	-
1	H90	H88	H89	-	-	10	9	2	3	11	10	4	4	7	4	10	4	8	8	8	8	5	4	2	2	2	3	10	9	8	7	3	9	3	3	2	4	3	2	4	6	2	2	4	4	7	2	4	4
1	H91	H90	H3	-	-	10	9	2	3	11	5	4	4	7	4	10	4	8	8	8	5	5	5	2	2	2	3	10	5	8	8	3	4	3	2	2	3	3	3	4	3	2	3	4	3	7	3	4	3
1	H92	-	-	-	-	-	-	-	-	-	-	-	-	-	-	-	-	-	-	-	-	-	-	-	-	-	-	-	-	-	-	-	-	-	-	-	-	-	-	-	-	-	-	-	-	-	-	-	-
1	H93	-	-	-	-	-	-	-	-	-	-	-	-	-	-	-	-	-	-	-	-	-	-	-	-	-	-	-	-	-	-	-	-	-	-	-	-	-	-	-	-	-	-	-	-	-	-	-	-
1	H94	H92	H93	-	-	36	23	2	2	4	3	2	3	2	3	2	3	7	3	4	3	4	4	-	-	3	3	5	5	8	8	3	3	-	-	2	2	3	2	2	2	-	-	2	4	2	7	2	7
1	H95	-	-	-	-	-	-	-	-	-	-	-	-	-	-	-	-	-	-	-	-	-	-	-	-	-	-	-	-	-	-	-	-	-	-	-	-	-	-	-	-	-	-	-	-	-	-	-	-
1	H96	H94	H95	-	-	36	29	2	3	4	19	2	3	2	5	2	3	7	17	4	5	4	7	-	-	3	3	5	5	8	9	3	9	-	-	2	8	3	2	2	2	-	-	2	2	2	2	2	2
1	H97	-	-	-	-	3	3	3	3	6	14	4	4	4	3	5	3	8	3	5	2	7	7	-	-	3	2	12	2	5	2	3	10	-	-	4	2	3	3	4	3	-	-	7	3	9	11	4	4
1	H98	H3	H97	-	-	8	3	2	3	4	6	2	4	2	4	2	5	7	8	4	5	4	7	-	-	2	3	4	12	-	-	3	3	-	-	2	4	2	3	2	4	-	-	2	7	2	9	2	4
1	H99	-	-	-	-	-	-	-	-	-	-	-	-	-	-	-	-	-	-	-	-	-	-	-	-	-	-	-	-	-	-	-	-	-	-	-	-	-	-	-	-	-	-	-	-	-	-	-	-
1	H100	H98	H99	-	-	3	22	3	2	6	2	4	2	4	2	5	2	8	2	5	2	7	2	-	-	3	3	12	3	2	2	3	5	-	-	4	3	3	3	4	2	-	-	7	2	9	2	4	2
1	H101	-	-	-	-	3	29	3	3	14	19	4	3	3	5	3	3	3	17	2	5	7	7	-	-	2	3	2	5	9	9	9	9	-	-	2	8	3	2	4	2	-	-	3	2	3	2	3	2
1	H102	H100	H101	-	-	22	29	2	3	2	19	2	3	2	5	2	3	8	17	5	5	7	7	-	-	3	3	12	5	2	9	3	9	-	-	4	8	3	2	4	2	-	-	7	2	9	2	4	2
1	H103	H96	H102	-	-	29	22	-	-	19	2	3	2	5	2	3	2	17	8	5	5	7	7	-	-	3	3	5	5	9	9	9	9	-	-	8	8	2	2	-	-	-	-	2	2	2	2	2	2
1	H104	H91	H103	-	-	10	29	2	3	11	19	4	3	7	5	10	3	8	17	8	5	5	7	2	3	2	3	10	5	8	9	3	9	3	3	2	8	3	2	4	2	2	2	4	2	7	2	4	2
1	H105	H3	H7	-	-	8	9	2	3	4	10	2	4	2	4	2	4	7	8	4	-	4	4	2	2	2	3	4	-	6	7	4	3	2	2	3	2	3	2	3	3	3	3	3	3	3	3	3	3
1	H106	H105	H9	-	-	9	10	3	3	-	-	4	2	4	2	4	2	8	7	-	4	4	5	2	2	3	3	-	10	7	7	4	7	2	2	-	-	3	2	3	2	3	2	3	4	3	8	3	4
1	H107	-	-	-	-	3	6	3	3	6	6	4	4	4	4	5	4	4	4	3	9	5	2	-	-	3	3	12	12	5	2	3	10	-	-	2	8	2	3	4	4	-	-	3	3	12	3	4	4
1	H108	-	-	-	-	6	23	3	2	21	3	4	3	4	3	4	3	4	3	9	3	2	2	-	-	3	3	12	3	2	2	3	3	-	-	2	2	2	2	2	2	-	-	2	2	2	2	2	2
1	H109	H107	H108	-	-	3	23	3	2	6	3	4	3	4	3	5	3	4	3	3	3	5	2	-	-	3	3	12	3	5	2	3	3	-	-	2	2	2	2	4	2	-	-	3	2	12	2	4	2
1	H110	-	-	-	-	31	30	2	3	11	11	6	5	3	3	11	8	21	21	2	9	2	3	-	-	2	3	12	10	7	7	3	3	-	-	2	2	2	2	4	4	-	-	9	4	13	8	7	4
1	H111	H110	H3	-	-	31	-	-	-	-	-	-	-	-	-	-	-	-	-	-	-	-	-	-	-	-	-	10	5	-	-	-	-	-	-	-	-	-	-	-	-	-	-	4	3	-	-	-	-
1	H112	H109	H111	-	-	3	31	3	2	6	11	4	3	4	3	5	-	4	21	3	-	5	5	-	-	3	2	12	10	5	7	3	3	-	-	2	2	2	2	4	4	-	-	3	3	12	-	4	4
1	H113	H106	H112	-	-	10	31	3	2	20	11	2	3	2	3	2	-	7	21	4	-	5	5	2	2	3	2	10	10	7	7	7	3	2	3	4	2	3	2	3	4	3	3	3	3	3	-	3	4
1	H114	-	-	-	-	-	-	-	-	-	-	-	-	-	-	-	-	-	-	-	-	-	-	-	-	-	-	-	-	-	-	-	-	-	-	-	-	-	-	-	-	-	-	-	-	-	-	-	-
1	H115	H114	H102	-	-	23	29	2	3	3	19	3	3	3	5	3	3	3	17	5	5	2	7	-	-	3	3	5	5	2	9	2	9	-	-	2	8	2	2	2	2	-	-	2	2	2	2	2	2
1	H116	H104	H115	-	-	10	29	2	3	11	19	4	3	7	5	10	3	8	17	8	5	5	7	2	3	2	3	10	5	8	9	3	9	3	3	2	8	3	2	4	2	2	2	4	2	7	2	4	2
1	H117	-	-	-	-	3	3	3	3	6	14	4	4	4	3	5	3	4	3	3	4	3	3	-	-	3	2	12	2	5	5	10	10	-	-	8	8	3	3	2	2	-	-	4	4	7	7	7	7
1	H118	-	-	-	-	-	-	-	-	-	-	-	-	-	-	-	-	-	-	-	-	-	-	-	-	-	-	-	-	-	-	-	-	-	-	-	-	-	-	-	-	-	-	-	-	-	-	-	-
1	H119	H117	H118	-	-	3	3	3	3	14	3	4	4	3	3	3	3	3	3	4	3	3	2	-	-	2	3	2	3	5	2	10	2	-	-	8	2	3	2	2	2	-	-	4	2	7	2	7	2
1	H120	-	-	-	-	-	-	-	-	-	-	-	-	-	-	-	-	-	-	-	-	-	-	-	-	-	-	-	-	-	-	-	-	-	-	-	-	-	-	-	-	-	-	-	-	-	-	-	-
1	H121	H119	H120	-	-	3	36	3	2	14	4	4	2	3	2	3	2	3	7	4	4	3	4	-	-	2	3	2	5	5	8	10	3	-	-	8	2	3	2	2	2	-	-	4	2	7	2	7	2
1	H122	-	-	-	-	-	-	-	-	-	-	-	-	-	-	-	-	-	-	-	-	-	-	-	-	-	-	-	-	-	-	-	-	-	-	-	-	-	-	-	-	-	-	-	-	-	-	-	-
1	H123	H121	H122	-	-	36	23	2	2	4	3	2	3	2	3	2	3	7	3	4	3	4	4	-	-	3	3	5	11	8	8	3	10	-	-	2	4	2	2	2	3	-	-	2	2	2	2	2	2
1	H124	-	-	-	-	-	-	-	-	-	-	-	-	-	-	-	-	-	-	-	-	-	-	-	-	-	-	-	-	-	-	-	-	-	-	-	-	-	-	-	-	-	-	-	-	-	-	-	-
1	H125	H123	H124	-	-	36	8	2	2	4	4	2	2	2	2	2	2	7	7	4	4	4	4	2	2	3	2	5	4	8	6	3	3	2	2	2	2	2	2	2	2	2	2	2	2	2	2	2	2
1	H126	-	-	-	-	38	37	2	3	24	2	4	2	4	2	5	2	8	2	5	2	3	2	-	-	3	3	3	9	10	10	2	2	-	-	4	2	3	2	7	7	-	-	3	3	3	11	3	4
1	H127	-	-	-	-	3	23	3	2	6	3	4	3	4	3	5	3	4	3	5	5	3	2	-	-	3	3	14	15	10	10	2	2	-	-	4	2	3	2	4	2	-	-	3	2	3	2	3	2
1	H128	-	-	-	-	-	-	-	-	-	-	-	-	-	-	-	-	-	-	-	-	-	-	-	-	-	-	-	-	-	-	-	-	-	-	-	-	-	-	-	-	-	-	-	-	-	-	-	-
1	H129	H127	H128	-	-	23	22	2	2	3	2	3	2	3	2	3	2	3	2	5	2	2	2	-	-	3	3	15	16	10	10	2	10	-	-	2	4	2	2	2	3	-	-	2	2	2	2	2	2
1	H130	-	-	-	-	-	-	-	-	-	-	-	-	-	-	-	-	-	-	-	-	-	-	-	-	-	-	-	-	-	-	-	-	-	-	-	-	-	-	-	-	-	-	-	-	-	-	-	-
1	H131	H129	H130	-	-	23	3	2	3	3	3	3	4	3	3	3	8	3	4	5	2	2	2	-	-	3	3	-	-	10	10	10	2	-	-	4	2	2	2	3	8	-	-	2	2	2	2	2	2
1	H132	H126	H131	-	-	-	-	3	2	24	3	4	3	4	3	5	3	-	-	5	5	3	2	-	-	3	3	-	-	10	10	2	10	-	-	4	4	3	2	7	3	-	-	3	2	3	2	3	2
1	H133	H6	H132	-	-	-	-	-	-	-	-	4	4	4	4	5	5	8	8	5	5	-	-	-	-	3	3	3	9	10	10	-	-	-	-	4	4	-	-	-	-	-	-	-	-	-	-	-	-
1	H134	-	-	-	-	-	-	-	-	-	-	-	-	-	-	-	-	-	-	-	-	-	-	-	-	-	-	-	-	-	-	-	-	-	-	-	-	-	-	-	-	-	-	-	-	-	-	-	-
1	H135	H3	H134	-	-	8	36	2	2	4	4	2	2	2	2	2	2	7	7	4	4	4	8	-	-	2	3	4	10	-	-	3	9	-	-	2	4	2	2	2	3	-	-	2	2	2	2	2	2
1	H136	H133	H135	-	-	10	36	3	2	24	4	4	2	4	2	5	2	8	7	5	4	5	8	2	3	3	3	9	10	10	6	3	9	3	3	4	4	2	2	2	3	2	3	2	2	2	2	2	2
1	H137	H116	H136	RF1-1	50.0533181	10	36	2	2	11	4	4	2	7	2	10	2	8	7	8	4	5	8	2	3	2	3	10	10	9	6	9	9	3	3	8	4	2	2	2	3	2	3	2	2	2	2	2	2
1	H138	H116	H136	RF1-1	17.85620174	10	10	2	3	11	24	4	4	7	4	10	5	8	8	8	5	5	5	2	2	2	3	10	9	8	10	3	3	3	3	2	4	3	2	4	2	2	2	4	2	7	2	4	2
1	H139	H116	H136	RF1-1	60.79925129	10	10	2	3	11	24	4	4	7	4	10	5	8	8	8	5	5	5	2	2	2	3	10	9	8	10	3	3	3	3	2	4	3	2	4	2	2	2	4	2	7	2	4	2
1	H140	H116	H136	RF1-1	43.11451065	29	10	3	3	19	24	3	4	5	4	3	5	17	8	5	5	7	5	3	2	3	3	5	9	9	10	9	3	3	3	8	4	2	2	2	2	2	2	2	2	2	2	2	2
1	H141	H116	H136	RF1-1	-	10	10	2	3	11	24	4	4	7	4	10	5	8	8	8	5	5	5	2	2	2	3	10	9	8	10	3	3	3	3	2	4	3	2	4	2	2	2	4	2	7	2	4	2
1	H142	H116	H136	RF1-1	-3.097225728	29	10	3	3	19	24	3	4	5	4	3	5	17	8	5	5	7	5	3	2	3	3	5	9	9	10	9	3	3	3	8	4	2	2	2	2	2	2	2	2	2	2	2	2
1	H143	H116	H136	RF1-1	-	29	36	3	2	19	4	3	2	5	2	3	2	17	7	5	4	7	8	3	3	3	3	5	10	9	6	9	9	3	3	8	4	2	2	2	3	2	3	2	2	2	2	2	2
1	H144	H116	H136	RF1-1	33.77355104	10	36	2	2	11	4	4	2	7	2	10	2	8	7	8	4	5	8	2	3	2	3	10	10	8	6	3	9	3	3	2	4	3	2	2	3	2	3	2	2	2	2	2	2
1	H145	H116	H136	RF1-1	23.41369928	29	36	3	2	19	4	3	2	5	2	3	2	17	7	5	4	7	8	3	3	3	3	5	10	9	6	9	9	3	3	8	4	2	2	2	3	2	3	2	2	2	2	2	2
1	H146	H116	H136	RF1-1	57.3245184	10	36	2	2	11	4	4	2	7	2	10	2	8	7	8	4	5	8	2	3	2	3	10	10	8	6	3	9	3	3	2	4	3	2	4	3	2	3	4	2	7	2	4	2
1	H147	H116	H136	RF1-1	35.44657058	29	36	3	2	19	4	3	2	5	2	3	2	17	7	5	4	7	8	3	3	3	3	5	10	9	6	9	9	3	3	8	4	2	2	2	3	2	3	2	2	2	2	2	2
1	H148	H116	H136	RF1-1	36.5625433	10	10	2	3	19	24	3	4	5	4	3	5	17	8	5	5	7	5	3	2	3	3	5	9	9	10	9	3	3	3	8	4	2	2	2	2	2	2	2	2	2	2	2	2
1	H149	H116	H136	RF1-1	2.565301943	29	36	3	2	19	4	3	2	5	2	3	2	17	7	5	4	7	8	3	3	3	3	5	10	9	6	9	9	3	3	8	4	2	2	2	3	2	3	2	2	2	2	2	2
1	H150	H116	H136	RF1-1	42.52473017	29	10	3	3	19	24	3	4	5	4	3	5	17	8	5	5	7	5	3	2	3	3	5	9	9	10	9	3	3	3	8	4	2	2	2	2	2	2	2	2	2	2	2	2
1	H151	H116	H136	RF1-1	-4.512857646	29	10	3	3	19	24	3	4	5	4	3	5	17	8	5	5	7	5	3	2	3	3	5	9	9	10	9	3	3	3	8	4	2	2	2	2	2	2	2	2	2	2	2	2
1	H152	H116	H136	RF1-1	23.60674	10	36	2	2	11	4	4	2	5	2	3	2	17	7	5	4	7	8	3	3	3	3	5	10	9	6	9	9	3	3	8	4	2	2	2	3	2	3	2	2	2	2	2	2
1	H153	H116	H136	RF1-1	-8.116284346	29	36	3	2	19	4	3	2	5	2	3	2	17	7	5	4	7	8	3	3	3	3	5	10	9	6	9	9	3	3	8	4	2	2	2	3	2	3	2	2	2	2	2	2
1	H154	H116	H136	RF1-1	-6.357590627	-	-	-	-	-	-	-	-	-	-	-	-	-	-	-	-	-	-	-	-	-	-	-	-	-	-	-	-	3	3	-	-	-	-	-	-	-	-	-	-	-	-	-	-
1	H155	H116	H136	RF1-1	18.07290613	10	10	3	3	19	24	3	4	5	4	3	5	17	8	5	5	7	5	3	2	3	3	5	9	9	10	9	3	3	3	8	4	2	2	2	2	2	2	2	2	2	2	2	2
1	H156	H116	H136	RF1-1	-7.117239015	29	36	3	2	19	4	3	2	5	2	3	2	17	7	5	4	7	8	3	3	3	3	5	10	9	6	9	9	3	3	8	4	2	2	2	3	2	3	2	2	2	2	2	2
1	H157	H116	H136	RF1-1	36.21873345	29	36	3	2	19	4	3	2	5	2	3	2	17	7	5	4	7	8	3	3	3	3	5	10	9	6	9	9	3	3	8	4	2	2	2	3	2	3	2	2	2	2	2	2
1	H158	H116	H136	RF1-1	27.2101667	29	10	3	3	19	24	3	4	5	4	3	5	17	8	5	5	7	5	3	2	3	3	5	9	9	10	9	3	3	3	8	4	2	2	2	2	2	2	2	2	2	2	2	2
1	H159	H116	H136	RF1-1	8.835377135	29	36	3	2	19	4	3	2	5	2	3	2	17	7	5	4	7	8	3	3	3	3	5	10	9	6	9	9	3	3	8	4	2	2	2	3	2	3	2	2	2	2	2	2
1	H160	H116	H136	RF1-1	56.68104935	29	36	3	2	19	4	3	2	5	2	3	2	17	7	5	4	7	8	3	3	3	3	5	10	9	10	9	3	3	3	8	4	2	2	2	2	2	2	2	2	2	2	2	2
1	H161	H116	H136	RF1-1	26.69539145	29	10	3	3	19	24	3	4	5	4	3	5	17	8	5	5	7	5	3	3	3	3	5	10	9	6	9	9	3	3	8	4	2	2	2	3	2	3	2	2	2	2	2	2
1	H162	H116	H136	RF1-1	56.61670244	29	36	3	2	19	4	3	2	5	2	3	2	17	7	5	4	7	8	3	3	3	3	5	10	9	6	9	9	3	3	8	4	2	2	2	3	2	3	2	2	2	2	2	2
1	H163	H116	H136	RF1-1	15.48230053	29	10	3	3	19	24	3	4	5	4	3	5	17	8	5	5	7	5	3	2	3	3	5	9	9	10	9	3	3	3	8	4	2	2	2	2	2	3	2	2	2	2	2	2
1	H164	H116	H136	RF1-1	30.49185887	29	10	3	3	19	24	3	4	5	4	3	5	17	8	5	5	7	5	3	2	3	3	5	9	9	10	9	3	3	3	8	4	2	2	2	2	2	2	2	2	2	2	2	2
1	H165	H116	H136	RF1-1	53.46370408	10	10	2	3	11	24	4	4	7	4	10	5	8	8	8	5	5	5	2	2	2	3	10	9	8	10	3	3	3	3	2	4	3	2	4	2	2	2	4	2	7	2	4	2
1	H166	H116	H136	RF1-1	42.00995493	29	10	3	3	19	24	3	4	5	4	3	5	17	8	5	5	7	5	3	2	3	3	5	10	9	6	9	9	3	3	8	4	2	2	2	3	2	3	2	2	2	2	2	2
1	H167	H116	H136	RF1-1	20.51808854	10	36	2	2	11	4	4	2	7	2	10	2	8	7	8	4	5	8	2	3	2	3	5	10	9	6	9	9	3	3	8	4	2	2	2	3	2	3	2	2	2	2	2	2
1	H168	H116	H136	RF1-1	17.75117161	10	10	2	3	11	24	4	4	7	4	10	5	8	8	8	5	5	5	2	2	2	3	10	9	8	10	3	3	3	3	2	4	3	2	4	2	2	2	4	2	7	2	4	2
1	H169	H116	H136	RF1-1	11.05909345	29	10	3	3	19	24	3	4	5	4	3	5	17	8	5	5	7	5	3	2	3	3	5	9	9	10	9	3	3	3	8	4	2	2	2	2	2	2	2	2	2	2	2	2
1	H170	H116	H136	RF1-1	28.36841099	10	10	2	3	11	24	4	4	7	4	10	5	8	8	5	5	7	5	3	2	3	3	5	9	9	10	9	3	3	3	8	4	2	2	2	2	2	2	2	2	2	2	2	2
1	H171	H116	H136	RF1-1	36.7524554	29	10	3	3	19	24	3	4	5	4	3	5	17	8	5	5	7	5	3	2	3	3	5	9	9	10	9	3	3	3	8	4	2	2	2	2	2	2	2	2	2	2	2	2
1	H172	H116	H136	RF1-1	41.10909825	29	36	3	2	19	4	3	2	5	2	3	2	17	7	5	4	7	8	3	3	3	3	5	10	9	6	9	9	3	3	8	4	2	2	2	3	2	3	2	2	2	2	2	2
1	H173	H116	H136	RF1-1	42.26734255	29	10	3	3	19	24	3	4	5	4	3	5	17	8	5	5	7	5	3	2	3	3	5	9	9	10	9	3	3	3	8	4	2	2	2	2	2	2	2	2	2	2	2	2
1	H174	H116	H136	RF1-1	56.0375803	10	36	2	2	11	24	4	4	7	4	10	5	8	8	8	5	5	5	2	2	2	3	10	9	8	10	3	3	3	3	2	4	3	2	4	2	2	2	2	2	2	2	2	2
1	H175	H116	H136	RF1-1	44.64817805	10	36	2	2	11	4	4	2	7	2	10	2	8	7	8	4	5	8	2	3	2	3	10	10	8	6	3	9	3	3	2	4	3	2	4	3	2	3	4	2	7	2	4	2
1	H176	H116	H136	RF1-1	54.62194838	29	10	3	3	19	24	3	4	5	4	3	5	17	8	5	5	7	5	3	2	3	3	5	9	9	10	9	3	3	3	8	4	2	2	2	2	2	2	2	2	2	2	2	2
1	H177	H116	H136	RF1-1	-1.894656347	29	36	3	2	19	4	3	2	5	2	3	2	17	7	5	4	7	8	3	3	3	3	5	10	9	6	9	9	3	3	8	4	2	2	2	3	2	3	2	2	2	2	2	2
1	H178	H116	H136	RF1-1	-1.70474425	29	10	3	3	19	24	3	4	5	4	3	5	17	8	5	5	7	5	3	2	3	3	5	9	9	10	9	3	3	3	8	4	2	2	2	2	2	2	2	2	2	2	2	2
1	H179	H116	H136	RF1-1	49.0967417	-	-	-	-	-	-	-	-	-	-	-	-	-	-	-	-	-	-	-	-	-	-	-	-	-	-	-	-	3	3	-	-	-	-	-	-	-	-	-	-	-	-	-	-
1	H180	H116	H136	RF1-1	19.29549734	29	36	3	2	19	4	3	2	5	2	3	2	17	7	5	4	7	8	3	3	3	3	5	10	9	6	9	9	3	3	8	4	2	2	2	3	2	3	2	2	2	2	2	2
1	H181	H116	H136	RF1-1	11.6382156	10	36	2	2	11	4	4	2	7	2	10	2	8	7	8	4	5	8	2	3	2	3	10	10	8	6	3	9	3	3	2	4	3	2	4	3	2	3	4	2	7	2	4	2
1	H182	H116	H136	RF1-1	56.87409007	10	10	2	3	11	24	4	4	7	4	10	5	8	8	8	5	5	5	2	2	2	3	10	9	8	10	3	3	3	3	2	4	3	2	4	2	2	2	4	2	7	2	4	2
1	H183	H116	H136	RF1-1	3.916586956	10	36	2	2	11	4	4	2	7	2	10	2	8	7	8	4	7	8	3	3	3	3	5	10	9	6	9	9	3	3	8	4	2	2	2	3	2	3	2	2	2	2	2	2
1	H184	H116	H136	RF1-1	24.31455595	29	10	3	3	19	24	3	4	5	4	3	5	17	8	5	5	7	5	3	2	3	3	5	9	9	10	9	3	3	3	8	4	2	2	2	2	2	2	2	2	2	2	2	2
1	H185	H116	H136	RF1-1	-7.858896725	29	10	3	3	19	24	3	4	5	4	3	5	17	8	5	5	7	5	3	2	3	3	5	9	9	10	9	3	3	3	8	4	2	2	2	2	2	2	2	2	2	2	2	2
1	H186	H116	H136	RF1-1	9.064339384	29	10	3	3	19	24	3	4	5	4	3	5	17	8	5	5	7	5	3	2	3	3	5	9	9	10	9	3	3	3	8	4	2	2	2	2	2	2	2	2	2	2	2	2
1	H187	H116	H136	RF1-1	48.05856403	29	36	3	2	19	4	3	2	5	2	3	2	17	7	5	4	7	8	3	3	3	3	5	10	9	6	9	9	3	3	8	4	2	2	2	3	2	3	2	2	2	2	2	2
1	H188	H116	H136	RF1-1	32.67965365	29	36	3	2	19	4	3	2	5	2	3	2	17	7	5	4	7	8	3	3	3	3	5	10	9	6	9	9	3	3	8	4	2	2	2	3	2	3	2	2	2	2	2	2
1	H189	H116	H136	RF1-1	44.19774971	10	10	2	3	11	24	4	4	7	4	10	5	8	8	8	5	5	5	2	2	2	3	10	9	8	10	3	3	3	3	2	4	3	2	4	2	2	2	4	2	7	2	4	2
1	H190	H116	H136	RF1-1	20.0676602	10	10	2	3	11	24	4	4	7	4	10	5	8	8	8	5	5	5	2	2	2	3	10	9	8	10	3	3	3	3	2	4	3	2	4	2	2	2	4	2	7	2	4	2
1	H191	H116	H136	RF1-1	42.71777089	29	10	3	3	19	24	3	4	5	4	3	5	17	8	5	5	7	5	3	2	3	3	5	9	9	10	9	3	3	3	8	4	2	2	2	2	2	2	2	2	2	2	2	2
1	H192	H116	H136	RF1-1	54.49325457	29	36	3	2	19	4	3	2	5	2	3	2	17	7	5	4	7	8	3	3	3	3	5	10	9	6	9	9	3	3	8	4	2	2	2	3	2	3	2	2	2	2	2	2
1	H193	H116	H136	RF1-1	55.84453958	10	10	2	3	11	24	4	4	7	4	10	5	8	8	8	5	5	5	2	2	2	3	10	9	8	10	3	3	3	3	2	4	3	2	4	2	2	2	4	2	7	2	4	2
1	H194	H116	H136	RF1-1	32.74400056	10	36	2	2	11	4	4	2	7	2	10	2	8	7	8	4	5	8	2	3	2	3	5	10	9	6	9	9	3	3	8	4	2	2	2	3	2	3	2	2	2	2	2	2
1	H195	H116	H136	RF1-1	42.13864874	29	10	3	3	19	24	3	4	5	4	3	5	17	8	5	5	7	5	3	2	3	3	5	9	9	10	9	3	3	3	8	4	2	2	2	3	2	3	2	2	2	2	2	2
1	H196	H116	H136	RF1-1	51.53329692	10	10	2	3	11	24	4	4	7	4	10	5	8	8	8	5	5	5	2	2	2	3	10	9	8	10	3	3	3	3	2	4	3	2	4	2	2	2	4	2	7	2	4	2
1	H197	H116	H136	RF1-1	6.812197697	29	10	3	3	19	24	3	4	5	4	3	5	17	8	5	5	7	5	3	2	3	3	5	9	9	10	9	3	3	3	8	4	2	2	2	2	2	2	2	2	2	2	2	2
1	H198	H116	H136	RF1-1	36.73350869	29	36	3	2	19	4	3	2	5	2	3	2	17	7	5	4	7	8	3	3	3	3	5	10	9	6	9	9	3	3	8	4	2	2	2	3	2	3	2	2	2	2	2	2
1	H199	H116	H136	RF1-1	-5.413714321	29	36	3	2	19	4	3	2	5	2	3	2	17	7	5	4	7	8	3	3	3	3	5	10	9	6	9	9	3	3	8	4	2	2	2	3	2	3	2	2	2	2	2	2
1	H200	H116	H136	RF1-1	46.38554449	10	10	2	3	11	24	4	4	7	4	10	5	8	8	8	5	5	5	2	2	2	3	10	9	8	10	3	3	3	3	2	4	3	2	2	2	2	2	2	2	2	2	2	2
1	H201	H116	H136	RF1-1	55.26541743	10	10	2	3	11	24	4	4	7	4	10	5	8	8	8	5	5	5	2	2	2	3	10	9	8	10	3	3	3	3	2	4	3	2	4	2	2	2	4	2	7	2	4	2
1	H202	H116	H136	RF1-1	-10.94754818	29	10	3	3	19	24	3	4	5	4	3	5	17	8	5	5	7	5	3	2	3	3	5	9	9	10	9	3	3	3	8	4	2	2	2	2	2	2	2	2	2	2	2	2
1	H203	H116	H136	RF1-1	40.98040444	29	10	3	3	19	24	3	4	5	4	3	5	17	8	5	5	7	5	3	2	3	3	5	9	9	10	9	3	3	3	8	4	2	2	2	2	2	2	2	2	2	2	2	2
1	H204	H116	H136	RF1-1	-15.38748465	29	10	3	3	19	24	3	4	5	4	3	5	17	8	5	5	7	5	3	2	3	3	5	9	9	10	9	3	3	3	8	4	2	2	2	2	2	2	2	2	2	2	2	2
1	H205	H116	H136	RF1-1	52.62719431	29	36	3	2	19	4	3	2	5	2	3	2	17	7	5	4	7	8	3	3	3	3	5	10	9	6	9	9	3	3	8	4	2	2	2	3	2	3	2	2	2	2	2	2
1	H206	H116	H136	RF1-1	3.337464808	29	36	3	2	19	4	3	2	5	2	3	2	17	7	5	4	7	8	3	3	3	3	5	10	9	6	9	9	3	3	8	4	2	2	2	3	2	3	2	2	2	2	2	2
1	H207	H116	H136	RF1-1	38.98565038	29	36	3	2	19	4	3	2	5	2	3	2	17	7	5	4	7	8	3	3	3	3	5	9	9	10	9	3	3	3	8	4	2	2	2	2	2	2	2	2	2	2	2	2
1	H208	H116	H136	RF1-1	10.54431821	10	10	2	3	11	24	4	4	7	4	10	5	8	8	8	5	5	5	2	2	2	3	10	10	8	6	3	9	3	3	2	4	3	2	4	3	2	3	4	2	7	2	4	2
1	H209	H116	H136	RF1-1	24.70063739	29	10	3	3	19	24	3	4	5	4	3	5	17	8	5	5	7	5	3	2	3	3	5	9	9	10	9	3	3	3	8	4	2	2	2	2	2	2	2	2	2	2	2	2
1	H210	H116	H136	RF1-1	-7.794549819	29	10	3	3	19	24	3	4	5	4	3	5	17	8	5	5	7	5	3	2	3	3	5	9	9	10	9	3	3	3	8	4	2	2	2	2	2	2	2	2	2	2	2	2
1	H211	H116	H136	RF1-1	20.0676602	10	10	2	3	11	24	4	4	7	4	10	5	8	8	8	5	5	5	2	2	2	3	10	9	8	10	3	3	3	3	2	4	3	2	4	2	2	2	4	2	7	2	4	2
1	H212	H116	H136	RF1-1	38.0847937	29	10	3	3	19	24	3	4	5	4	3	5	17	8	5	5	7	5	3	2	3	3	5	9	9	10	9	3	3	3	8	4	2	2	2	2	2	2	2	2	2	2	2	2
1	H213	H116	H136	RF1-1	-3.097225728	10	36	2	2	11	4	4	2	7	2	10	2	8	7	8	4	5	8	2	3	2	3	10	10	8	6	3	9	3	3	2	4	3	2	4	3	2	3	4	2	7	2	4	2
1	H214	H116	H136	RF1-1	51.66199073	29	10	3	3	19	24	3	4	5	4	3	5	17	8	5	5	7	5	3	2	3	3	5	9	9	10	9	3	3	3	8	4	2	2	2	2	2	2	2	2	2	2	2	2
1	H215	H116	H136	RF1-1	11.31648107	29	10	3	3	19	24	3	4	5	4	3	5	17	8	5	5	7	5	3	2	3	3	5	9	9	10	9	3	3	3	8	4	2	2	2	2	2	2	2	2	2	2	2	2
1	H216	H116	H136	RF1-1	7.455666751	10	36	2	2	11	4	4	2	7	2	10	2	8	7	8	4	5	8	2	3	2	3	10	10	8	6	3	9	3	3	2	4	3	2	4	3	2	3	4	2	7	2	4	2
1	H217	H116	H136	RF1-1	23.34935237	29	10	3	3	19	24	3	4	5	4	3	5	17	8	5	5	7	5	3	2	3	3	5	9	9	10	9	3	3	3	8	4	2	2	2	2	2	2	2	2	2	2	2	2
1	H218	H116	H136	RF1-1	-	29	10	3	3	19	24	3	4	5	4	3	5	17	8	5	5	7	5	3	2	3	3	5	9	9	10	9	3	3	3	8	4	2	2	2	2	2	2	2	2	2	2	2	2
1	H219	H116	H136	RF1-1	44.00470899	10	10	2	3	11	24	4	4	7	4	3	5	17	8	5	5	7	5	3	2	3	3	5	9	9	10	9	3	3	3	8	4	2	2	2	2	2	2	2	2	2	2	2	2
1	H220	H116	H136	RF1-1	9.900849154	29	36	3	2	19	4	3	2	5	2	3	2	17	7	5	4	7	8	3	3	3	3	5	10	9	6	9	9	3	3	8	4	2	2	2	3	2	3	2	2	2	2	2	2
1	H221	H116	H136	RF1-1	12.66776608	29	36	3	2	19	4	3	2	5	2	3	2	17	7	5	4	7	8	3	3	3	3	5	10	9	6	9	9	3	3	8	4	2	2	2	3	2	3	2	2	2	2	2	2
1	H222	H116	H136	RF1-1	31.26402173	29	10	3	3	19	24	3	4	5	4	3	5	17	8	5	5	7	5	3	2	3	3	5	9	9	10	9	3	3	3	8	4	2	2	2	2	2	2	2	2	2	2	2	2
1	H223	H116	H136	RF1-1	30.8135934	29	36	3	2	19	4	3	2	5	2	3	2	17	7	5	4	7	8	3	3	3	3	5	10	9	6	9	9	3	3	8	4	2	2	2	3	2	3	2	2	2	2	2	2
1	H224	H116	H136	RF1-1	-	29	10	3	3	19	24	3	4	5	4	3	5	17	8	5	5	7	5	3	2	3	3	5	9	9	10	9	3	3	3	8	4	2	2	2	2	2	2	2	2	2	2	2	2
1	H225	H116	H136	RF1-1	1.278363836	10	10	2	3	11	24	4	4	7	4	10	5	8	8	8	5	5	5	2	2	2	3	10	9	8	10	9	3	3	3	8	4	2	2	2	2	2	2	2	2	2	2	2	2
1	H226	H116	H136	RF1-1	60.79925129	29	10	3	3	19	24	3	4	5	4	3	5	17	8	5	5	7	5	3	2	3	3	5	9	9	10	9	3	3	3	8	4	2	2	2	2	2	2	2	2	2	2	2	2
1	H227	H116	H136	RF1-1	51.2759093	29	36	3	2	19	4	3	2	5	2	3	2	17	7	5	4	7	8	3	3	3	3	5	10	9	6	9	9	3	3	8	4	2	2	2	3	2	3	2	2	2	2	2	2
1	H228	H116	H136	RF1-1	-10.06087652	29	10	3	3	19	24	3	4	5	4	3	5	17	8	5	5	7	5	3	2	3	3	5	9	9	10	9	3	3	3	8	4	2	2	2	2	2	2	2	2	2	2	2	2
1	H229	H116	H136	RF1-1	55.84453958	29	36	3	2	19	4	3	2	5	2	3	2	17	7	5	4	7	8	3	3	3	3	5	10	9	6	9	9	3	3	8	4	2	2	2	3	2	3	2	2	2	2	2	2
1	H230	H116	H136	RF1-1	48.95942071	10	36	2	2	11	4	4	2	7	2	10	2	8	7	8	4	5	8	2	3	2	3	10	10	8	6	3	9	3	3	2	4	3	2	4	3	2	3	4	2	7	2	4	2
1	H231	H116	H136	RF1-1	35.18918296	29	36	3	2	19	4	3	2	5	2	3	2	17	7	5	4	7	8	3	3	3	3	5	10	9	6	9	9	3	3	8	4	2	2	2	3	2	3	2	2	2	2	2	2
1	H232	H116	H136	RF1-1	-0.660227716	29	10	3	3	19	24	3	4	5	4	3	5	17	8	5	5	7	5	3	2	3	3	5	9	9	10	9	3	3	3	8	4	2	2	2	2	2	2	2	2	2	2	2	2
1	H233	H116	H136	RF1-1	1.278363836	10	10	2	3	11	24	4	4	7	4	10	5	8	8	8	5	5	5	2	2	2	3	10	9	8	10	3	3	3	3	2	4	2	2	2	2	2	2	2	2	2	2	2	2
1	H234	-	-	-	-	-	-	-	-	-	-	-	-	-	-	-	-	-	-	-	-	-	-	-	-	-	-	-	-	-	-	-	-	-	-	-	-	-	-	-	-	-	-	-	-	-	-	-	-
1	H235	H101	H234	-	-	29	34	3	2	19	11	3	3	5	3	3	3	17	26	5	5	7	4	3	2	3	3	5	5	9	8	9	3	3	2	8	2	2	2	2	2	2	2	2	2	2	2	2	2
1	H236	H116	H235	RF1-2	-11.78405795	29	29	3	3	19	19	3	3	5	5	3	3	17	17	5	5	7	7	3	3	3	3	5	5	9	9	9	9	3	3	8	8	2	2	2	2	2	2	2	2	2	2	2	2
1	H237	H116	H235	RF1-2	35.57526439	10	29	2	3	11	19	4	3	7	5	10	3	-	-	5	5	7	7	3	3	3	3	5	5	9	9	9	9	3	3	8	8	2	2	2	2	2	2	2	2	2	2	2	2
1	H238	H116	H235	RF1-2	3.466158618	29	34	3	2	19	11	3	3	5	3	3	3	17	26	5	5	7	4	3	2	3	3	5	5	9	8	9	3	3	2	8	2	2	2	2	2	2	2	2	2	2	2	2	2
1	H239	H116	H235	RF1-2	53.6567448	29	29	3	3	19	19	3	3	5	5	3	3	17	17	5	5	7	7	3	3	3	3	5	5	9	9	9	9	3	3	8	8	2	2	2	2	2	2	2	2	2	2	2	2
1	H240	H116	H235	RF1-2	37.44132465	10	34	2	2	11	11	4	3	7	3	10	3	8	26	8	5	5	4	2	2	2	3	10	5	8	8	3	3	3	2	2	2	3	2	4	2	2	2	4	2	7	2	4	2
1	H241	H116	H235	RF1-2	54.55760147	10	34	2	2	11	11	4	3	7	3	10	3	8	26	8	5	5	4	2	2	2	3	10	5	8	8	3	3	3	3	2	8	3	2	4	2	2	2	2	2	2	2	2	2
1	H242	H116	H235	RF1-2	17.6224778	29	34	3	2	19	11	3	3	5	3	3	3	17	26	5	5	7	4	3	2	3	3	5	5	9	8	9	3	3	2	8	2	2	2	2	2	2	2	2	2	2	2	2	2
1	H243	H116	H235	RF1-2	29.33361457	10	29	2	3	11	19	3	3	5	5	3	3	17	17	5	5	7	7	3	3	3	3	5	5	9	9	9	9	3	3	8	8	2	2	2	2	2	2	2	2	2	2	2	2
1	H244	H116	H235	RF1-2	6.426116265	29	29	3	3	19	19	3	3	5	5	3	3	17	17	5	5	7	7	3	3	3	3	5	5	9	9	9	9	3	3	8	8	2	2	2	2	2	2	2	2	2	2	2	2
1	H245	H116	H235	RF1-2	-	29	34	3	2	19	11	3	3	5	3	3	3	17	26	5	5	7	4	3	2	3	3	5	5	9	8	9	3	3	2	8	2	2	2	2	2	2	2	2	2	2	2	2	2
1	H246	H116	H235	RF1-2	-14.35793417	10	29	2	3	11	19	4	3	5	5	3	3	17	17	5	5	7	7	3	3	3	3	5	5	9	9	9	9	3	3	8	8	2	2	2	2	2	2	2	2	2	2	2	2
1	H247	H116	H235	RF1-2	18.45898757	29	29	3	3	19	19	3	3	5	5	3	3	17	17	5	5	7	7	3	3	3	3	5	5	9	9	9	9	3	3	8	8	2	2	2	2	2	2	2	2	2	2	2	2
1	H248	H116	H235	RF1-2	-7.344121482	10	29	2	3	11	19	4	3	7	5	10	3	8	17	8	5	5	7	2	3	2	3	10	5	8	8	3	3	3	2	2	2	3	2	2	2	2	2	2	2	2	2	2	2
1	H249	H116	H235	RF1-2	-	29	29	3	3	19	19	3	3	5	3	3	3	17	26	5	5	7	4	3	2	3	3	5	5	9	8	9	3	3	2	8	2	2	2	2	2	2	2	2	2	2	2	2	2
1	H250	H116	H235	RF1-2	50.117665	10	29	2	3	-	-	4	3	7	3	10	3	8	26	8	5	5	4	2	2	2	3	10	5	8	8	3	3	3	2	2	2	3	2	4	2	2	2	4	2	7	2	4	2
1	H251	H116	H235	RF1-2	39.75781324	29	29	3	3	19	19	3	3	5	5	3	3	17	17	5	5	7	7	3	3	3	3	5	5	9	9	9	9	3	3	8	8	2	2	2	2	2	2	2	2	2	2	2	2
1	H252	H116	H235	RF1-2	27.85363575	10	29	2	3	11	19	4	3	7	5	10	3	8	17	8	5	7	7	3	3	3	3	5	5	9	9	9	9	3	3	8	8	2	2	2	2	2	2	2	2	2	2	2	2
1	H253	H116	H235	RF1-2	-13.26403677	29	29	3	3	19	19	3	3	5	5	3	3	17	17	5	5	7	7	3	3	3	3	5	5	9	9	9	9	3	3	8	8	2	2	2	2	2	2	2	2	2	2	2	2
1	H254	H116	H235	RF1-2	20.04019086	29	34	3	2	19	11	3	3	5	3	3	3	17	26	5	5	7	4	3	2	3	3	5	5	9	8	9	3	3	2	8	2	2	2	2	2	2	2	2	2	2	2	2	2
1	H255	H116	H235	RF1-2	53.27066337	10	29	2	3	11	19	4	3	7	5	10	3	8	17	8	5	5	7	3	3	3	3	5	5	9	9	9	9	3	3	8	8	2	2	2	2	2	2	2	2	2	2	2	2
1	H256	H116	H235	RF1-2	-	10	29	3	3	19	19	3	3	5	5	3	3	17	17	5	5	7	7	3	3	3	3	5	5	9	9	9	9	3	3	8	8	2	2	2	2	2	2	2	2	2	2	2	2
1	H257	H116	H235	RF1-2	29.06101547	29	34	3	2	19	11	3	3	5	3	3	3	17	26	5	5	7	4	3	2	3	3	5	5	9	8	9	3	3	2	8	2	2	2	2	2	2	2	2	2	2	2	2	2
1	H258	H116	H235	RF1-2	46.43797234	29	34	3	2	19	11	3	3	5	3	3	3	17	26	5	5	7	4	3	2	3	3	5	5	9	8	9	3	3	2	8	2	2	2	2	2	2	2	2	2	2	2	2	2
1	H259	H116	H235	RF1-2	-3.676347876	29	29	3	3	19	19	3	3	5	5	3	3	17	17	5	5	7	7	3	3	3	3	5	5	9	9	9	9	3	3	8	8	2	2	2	2	2	2	2	2	2	2	2	2
1	H260	H116	H235	RF1-2	57.13147769	10	29	2	3	11	19	4	3	7	5	10	3	8	17	8	5	5	7	2	3	2	3	10	5	8	9	3	9	3	3	2	8	3	2	4	2	2	2	4	2	7	2	4	2
1	H261	H116	H235	RF1-2	-12.10579248	29	34	3	2	19	11	3	3	5	3	3	3	17	26	5	5	7	4	3	2	3	3	5	5	9	8	9	3	3	2	8	2	2	2	2	2	2	2	2	2	2	2	2	2
1	H262	H116	H235	RF1-2	40.17087314	10	29	2	3	11	19	4	3	7	5	10	3	8	17	8	5	5	7	2	3	2	3	10	5	8	9	3	9	3	3	8	8	2	2	2	2	2	2	2	2	2	2	2	2
1	H263	H116	H235	RF1-2	3.401811713	29	34	3	2	19	11	3	3	5	3	3	3	17	26	5	5	7	4	3	2	3	3	5	5	9	8	9	3	3	2	8	2	2	2	2	2	2	2	2	2	2	2	2	2
1	H264	H116	H235	RF1-2	22.4484957	29	29	3	3	19	19	3	3	5	5	3	3	17	17	5	5	-	-	3	2	3	3	5	5	9	8	9	3	3	2	8	2	2	2	2	2	2	2	2	2	2	2	2	2
1	H265	H116	H235	RF1-2	-9.467569359	29	29	3	3	19	19	3	3	5	5	3	3	17	17	5	5	7	7	3	3	3	3	5	5	9	9	9	9	3	3	8	8	2	2	2	2	2	2	2	2	2	2	2	2
1	H266	H116	H235	RF1-2	-4.448510741	29	34	3	2	19	11	3	3	5	3	3	3	17	26	5	5	7	4	3	2	3	3	5	5	9	8	9	3	3	2	8	2	2	2	2	2	2	2	2	2	2	2	2	2
1	H267	H116	H235	RF1-2	38.36670822	29	29	3	3	19	19	3	3	5	5	3	3	17	17	5	5	7	7	3	3	3	3	5	5	9	9	9	9	3	3	8	8	2	2	2	2	2	2	2	2	2	2	2	2
1	H268	H116	H235	RF1-2	-8.438018873	29	29	3	3	19	19	3	3	5	5	3	3	17	17	5	5	7	7	3	3	3	3	5	5	9	9	9	9	3	3	8	8	2	2	2	2	2	2	2	2	2	2	2	2
1	H269	H116	H235	RF1-2	-15.38748465	10	29	2	3	11	19	4	3	7	5	10	3	8	17	8	5	5	7	2	3	2	3	10	5	8	9	3	9	3	3	2	8	3	2	4	2	2	2	4	2	7	2	2	2
1	H270	H116	H235	RF1-2	24.37890286	29	29	3	3	19	19	3	3	5	5	3	3	17	17	5	5	7	7	3	3	3	3	5	5	9	9	9	9	3	3	8	8	2	2	2	2	2	2	2	2	2	2	2	2
1	H271	H116	H235	RF1-2	3.916586956	10	34	2	2	11	11	4	3	7	3	10	3	8	26	8	5	5	4	2	2	3	3	5	5	9	8	9	3	3	2	8	2	2	2	2	2	2	2	2	2	2	2	2	2
1	H272	H116	H235	RF1-2	5.511915437	29	29	3	3	19	19	3	3	5	5	3	3	17	17	5	5	7	7	3	3	3	3	5	5	9	9	9	9	3	3	8	8	2	2	2	2	2	2	2	2	2	2	2	2
1	H273	H116	H235	RF1-2	31.71445007	10	34	2	2	11	11	4	3	7	3	10	3	8	26	8	5	7	4	3	2	3	3	5	5	9	8	9	3	3	2	8	2	2	2	2	2	2	2	2	2	2	2	2	2
1	H274	H116	H235	RF1-2	4.847223098	10	34	2	2	11	11	4	3	7	3	10	3	8	26	8	5	5	4	2	2	2	3	10	5	9	8	9	3	3	2	8	2	2	2	2	2	2	2	2	2	2	2	2	2
1	H275	H116	H235	RF1-2	33.51616342	29	29	3	3	19	19	3	3	5	5	3	3	17	17	5	5	7	7	3	3	3	3	5	5	9	9	9	9	3	3	8	8	2	2	2	2	2	2	2	2	2	2	2	2
1	H276	H116	H235	RF1-2	-0.652043325	10	34	2	2	11	11	4	3	7	3	10	3	8	26	8	5	5	4	2	2	2	3	10	5	8	8	3	3	3	2	2	2	3	2	4	2	2	2	4	2	7	2	4	2
1	H277	H116	H235	RF1-2	42.58907708	29	29	3	3	19	19	3	3	5	5	3	3	17	17	5	5	7	7	3	3	3	3	5	5	9	9	9	9	3	3	8	8	2	2	2	2	2	2	2	2	2	2	2	2
1	H278	H116	H235	RF1-2	9.689981572	10	34	2	2	11	11	4	3	7	3	10	3	8	26	8	5	5	4	2	2	2	3	10	5	8	8	3	3	3	2	2	2	2	2	2	2	2	2	2	2	2	2	2	2
1	H279	H116	H235	RF1-2	-6.893693144	10	34	2	2	11	11	4	3	7	3	10	3	8	26	8	5	5	4	2	2	2	3	10	5	8	8	3	3	3	2	2	2	3	2	4	2	2	2	4	2	7	2	4	2
1	H280	H116	H235	RF1-2	48.31595165	29	34	3	2	19	11	3	3	5	3	3	3	17	26	5	5	7	4	3	2	3	3	5	5	9	8	9	3	3	2	8	2	2	2	2	2	2	2	2	2	2	2	2	2
1	H281	H116	H235	RF1-2	28.4971048	29	34	3	2	19	11	3	3	5	3	3	3	17	26	5	5	7	7	3	3	3	3	5	5	9	9	9	9	3	3	8	8	2	2	2	2	2	2	2	2	2	2	2	2
1	H282	H116	H235	RF1-2	36.27767515	10	29	2	3	11	19	4	3	7	5	10	3	8	17	8	5	5	7	2	3	2	3	10	5	8	9	3	9	3	3	2	8	3	2	4	2	2	2	2	2	2	2	2	2
1	H283	H116	H235	RF1-2	39.60113685	10	29	2	3	11	19	4	3	7	5	10	3	8	17	8	5	5	4	2	2	2	3	10	5	8	8	3	3	3	2	2	2	3	2	4	2	2	2	4	2	7	2	4	2
1	H284	H116	H235	RF1-2	27.14581979	29	34	3	2	19	11	3	3	5	3	3	3	17	26	5	5	7	4	3	2	3	3	5	5	9	8	9	3	3	2	8	2	2	2	2	2	2	2	2	2	2	2	2	2
1	H285	H116	H235	RF1-2	-3.676347876	10	29	2	3	11	19	4	3	7	5	10	3	8	17	8	5	5	7	2	3	2	3	10	5	8	9	3	9	3	3	2	8	3	2	2	2	2	2	2	2	2	2	2	2
1	H286	H116	H235	RF1-2	4.277486806	29	34	3	2	19	11	3	3	5	3	3	3	17	26	5	5	7	4	3	2	3	3	5	5	9	8	9	3	3	2	8	2	2	2	2	2	2	2	2	2	2	2	2	2
1	H287	H116	H235	RF1-2	-8.309325062	29	34	3	2	19	11	3	3	5	3	3	3	17	26	5	5	7	4	3	2	3	3	5	5	9	8	9	3	3	2	8	2	2	2	2	2	2	2	2	2	2	2	2	2
1	H288	H116	H235	RF1-2	-4.191123119	29	34	3	2	19	11	3	3	5	3	3	3	17	26	5	5	7	4	3	2	3	3	5	5	9	8	9	3	3	2	8	2	2	2	2	2	2	2	2	2	2	2	2	2
1	H289	H116	H235	RF1-2	-17.189198	29	34	3	2	19	11	3	3	5	3	3	3	17	26	5	5	7	4	3	2	3	3	5	5	9	8	9	3	3	2	8	2	2	2	2	2	2	2	2	2	2	2	2	2
1	H290	H116	H235	RF1-2	33.83789795	29	29	3	3	19	19	3	3	5	5	3	3	17	17	5	5	7	7	3	3	3	3	5	5	9	9	9	9	3	3	8	8	2	2	2	2	2	2	2	2	2	2	2	2
1	H291	H116	H235	RF1-2	10.86605273	29	29	3	3	19	19	3	3	5	5	3	3	17	17	5	5	7	7	3	3	3	3	5	5	9	9	9	9	3	3	8	8	2	2	2	2	2	2	2	2	2	2	2	2
1	H292	H116	H235	RF1-2	-0.137268082	10	34	2	2	11	11	4	3	7	3	10	3	8	26	8	5	5	4	2	2	2	3	10	5	8	8	3	3	3	2	2	2	3	2	4	2	2	2	4	2	7	2	4	2
1	H293	H116	H235	RF1-2	32.61530675	29	29	3	3	19	19	3	3	5	5	3	3	17	17	5	5	7	7	3	3	3	3	5	5	9	9	9	9	3	3	8	8	2	2	2	2	2	2	2	2	2	2	2	2
1	H294	H116	H235	RF1-2	35.13820257	10	29	2	3	11	19	4	3	7	5	10	3	8	17	8	5	5	7	2	3	2	3	10	5	8	9	3	9	3	3	2	8	3	2	2	2	2	2	2	2	2	2	2	2
1	H295	H116	H235	RF1-2	17.47637755	10	29	2	3	11	19	4	3	7	5	10	3	8	17	8	5	5	7	2	3	2	3	10	5	8	9	3	9	3	3	2	8	3	2	4	2	2	2	4	2	7	2	2	2
1	H296	H116	H235	RF1-2	44.51948424	10	29	2	3	11	19	4	3	7	5	10	3	8	17	8	5	5	7	2	3	2	3	10	5	8	9	3	9	3	3	2	8	3	2	4	2	2	2	4	2	7	2	4	2
1	H297	H116	H235	RF1-2	-17.63962634	29	34	3	2	19	11	3	3	5	3	3	3	17	26	5	5	7	4	3	2	3	3	5	5	9	8	9	3	3	2	8	2	2	2	2	2	2	2	2	2	2	2	2	2
1	H298	H116	H235	RF1-2	12.82353117	10	29	2	3	11	19	4	3	7	5	10	3	8	17	8	5	5	7	2	3	2	3	10	5	8	8	3	3	3	2	2	2	3	2	4	2	2	2	4	2	7	2	4	2
1	H299	H116	H235	RF1-2	-13.07099606	29	29	3	3	19	19	3	3	5	5	3	3	17	17	5	5	7	7	3	3	3	3	5	5	9	9	9	9	3	3	8	8	2	2	2	2	2	2	2	2	2	2	2	2
1	H300	H116	H235	RF1-2	33.64485723	29	34	3	2	19	11	3	3	5	3	3	3	17	26	5	5	7	4	3	2	3	3	5	5	9	8	9	3	3	2	8	2	2	2	2	2	2	2	2	2	2	2	2	2
1	H301	H116	H235	RF1-2	20.77547616	29	34	3	2	19	11	3	3	5	3	3	3	17	26	5	5	7	4	3	2	3	3	5	5	9	8	9	3	3	2	8	2	2	2	2	2	2	2	2	2	2	2	2	2
1	H302	H116	H235	RF1-2	34.18864209	29	29	3	3	19	19	3	3	5	5	3	3	17	17	5	5	7	7	3	3	3	3	5	5	9	9	9	9	3	3	8	8	2	2	2	2	2	2	2	2	2	2	2	2
1	H303	H116	H235	RF1-2	-1.324920056	10	34	2	2	11	11	4	3	7	3	10	3	8	26	8	5	5	4	2	2	2	3	10	5	8	8	3	9	3	3	2	8	3	2	4	2	2	2	4	2	7	2	4	2
1	H304	H116	H235	RF1-2	40.27258848	29	34	3	2	19	11	3	3	5	3	3	3	17	26	5	5	7	4	3	2	3	3	5	5	9	8	9	3	3	2	8	8	2	2	2	2	2	2	2	2	2	2	2	2
1	H305	H116	H235	RF1-2	2.283409788	10	34	2	2	11	11	4	3	7	3	10	3	8	26	8	5	5	4	2	2	2	3	10	5	8	8	9	3	3	2	8	2	2	2	2	2	2	2	2	2	2	2	2	2
1	H306	H116	H235	RF1-2	-15.9666068	29	34	3	2	19	11	3	3	5	3	3	3	17	26	5	5	7	4	3	2	3	3	5	5	9	8	9	3	3	2	8	2	2	2	2	2	2	2	2	2	2	2	2	2
1	H307	H116	H235	RF1-2	37.79697193	10	29	2	3	11	19	4	3	7	5	10	3	8	17	8	5	5	7	2	3	2	3	10	5	8	9	3	9	3	3	2	8	3	2	4	2	2	2	4	2	7	2	4	2
1	H308	H116	H235	RF1-2	22.89892404	10	34	2	2	11	11	4	3	7	3	10	3	8	26	8	5	5	4	2	2	2	3	10	5	8	8	9	3	3	2	8	2	2	2	2	2	2	2	2	2	2	2	2	2
1	H309	H116	H235	RF1-2	-1.359859284	29	29	3	3	19	19	3	3	5	5	3	3	17	17	5	5	7	7	3	3	3	3	5	5	9	9	9	9	3	3	8	8	2	2	2	2	2	2	2	2	2	2	2	2
1	H310	H116	H235	RF1-2	-2.369436589	29	29	3	3	19	19	3	3	5	5	3	3	17	17	5	5	7	7	3	3	3	3	5	5	9	9	9	9	3	3	8	8	2	2	2	2	2	2	2	2	2	2	2	2
1	H311	H116	H235	RF1-2	-13.19968987	29	34	3	2	19	11	3	3	5	3	3	3	17	26	5	5	7	4	3	2	3	3	5	5	9	8	9	3	3	2	8	2	2	2	2	2	2	2	2	2	2	2	2	2
1	H312	H116	H235	RF1-2	-24.20932775	29	34	3	2	19	11	3	3	5	3	3	3	17	26	5	5	7	4	3	2	3	3	5	5	9	8	9	3	3	2	8	2	2	2	2	2	2	2	2	2	2	2	2	2
1	H313	H116	H235	RF1-2	14.53274005	10	34	2	2	11	11	3	3	5	3	3	3	17	26	5	5	7	4	3	2	3	3	5	5	9	8	9	3	3	2	8	2	2	2	2	2	2	2	2	2	2	2	2	2
1	H314	H116	H235	RF1-2	27.78928884	29	34	3	2	19	11	3	3	5	3	3	3	17	26	5	5	7	4	3	2	3	3	5	5	9	8	9	3	3	2	8	2	2	2	2	2	2	2	2	2	2	2	2	2
1	H315	H116	H235	RF1-2	12.98950061	10	34	2	2	11	11	4	3	7	3	10	3	8	26	8	5	7	4	3	2	3	3	5	5	9	8	9	3	3	2	8	2	2	2	2	2	2	2	2	2	2	2	2	2
1	H316	H116	H235	RF1-2	9.450420817	10	34	2	2	11	11	4	3	7	3	10	3	8	26	8	5	5	4	2	2	2	3	10	5	8	8	3	3	3	2	2	2	3	2	4	2	2	2	4	2	7	2	4	2
1	H317	H116	H235	RF1-2	17.95115779	10	34	2	2	11	11	4	3	7	3	10	3	8	26	8	5	5	4	2	2	2	3	10	5	8	8	3	3	3	2	2	2	3	2	4	2	2	2	4	2	7	2	4	2
1	H318	H116	H235	RF1-2	28.36841099	29	34	3	2	19	11	3	3	5	3	3	3	17	26	5	5	7	4	3	2	3	3	5	5	9	8	9	3	3	2	8	2	2	2	2	2	2	2	2	2	2	2	2	2
1	H319	H116	H235	RF1-2	1.664445268	10	34	2	2	11	11	4	3	7	3	10	3	8	26	8	5	5	4	2	2	2	3	10	5	8	8	3	3	3	2	2	2	3	2	4	2	2	2	4	2	7	2	4	2
1	H320	H116	H235	RF1-2	14.46947943	29	29	3	3	19	19	3	3	5	5	3	3	17	17	5	5	7	7	3	3	3	3	5	5	9	9	9	9	3	3	8	8	2	2	2	2	2	2	2	2	2	2	2	2
1	H321	H116	H235	RF1-2	35.89699892	29	34	3	2	19	11	3	3	5	3	3	3	17	26	5	5	7	4	3	2	3	3	5	5	9	8	9	3	3	2	8	2	2	2	2	2	2	2	2	2	2	2	2	2
1	H322	H116	H235	RF1-2	33.06573508	10	29	2	3	11	19	4	3	7	5	10	3	8	17	8	5	5	7	2	3	2	3	10	5	8	9	3	9	3	3	2	8	3	2	4	2	2	2	4	2	7	2	4	2
1	H323	H116	H235	RF1-2	-4.173601511	29	34	3	2	19	11	3	3	5	3	3	3	17	26	5	5	7	4	3	2	3	3	5	5	9	8	9	3	3	2	8	2	2	2	2	2	2	2	2	2	2	2	2	2
1	H324	H116	H235	RF1-2	30.74924649	10	29	2	3	11	19	4	3	7	5	10	3	8	17	8	5	5	7	2	3	2	3	10	5	8	9	3	9	3	3	2	8	3	2	4	2	2	2	4	2	7	2	4	2
1	H325	H116	H235	RF1-2	26.0519224	10	29	2	3	11	19	4	3	7	5	10	3	8	17	8	5	5	7	2	3	2	3	10	5	8	9	3	9	3	3	2	8	3	2	4	2	2	2	4	2	7	2	4	2
1	H326	H116	H235	RF1-2	17.04335565	10	29	2	3	11	19	4	3	7	5	10	3	8	17	8	5	5	7	2	3	2	3	10	5	8	9	3	9	3	3	2	8	3	2	4	2	2	2	4	2	7	2	4	2
1	H327	H116	H235	RF1-2	49.21680833	10	29	2	3	11	19	3	3	5	5	3	3	17	17	5	5	7	7	3	3	3	3	5	5	9	9	9	9	3	3	8	8	2	2	2	2	2	2	2	2	2	2	2	2
1	H328	H116	H235	RF1-2	34.03093866	29	29	3	3	19	19	3	3	5	5	3	3	17	17	5	5	7	7	3	3	3	3	5	5	9	9	9	9	3	3	8	8	2	2	2	2	2	2	2	2	2	2	2	2
1	H329	H116	H235	RF1-2	-13.90750583	10	29	2	3	11	19	4	3	7	5	10	3	8	17	8	5	5	7	2	3	2	3	10	5	9	9	9	9	3	3	8	8	2	2	2	2	2	2	2	2	2	2	2	2
1	H330	H116	H235	RF1-2	12.28168465	29	34	3	2	19	11	3	3	5	3	3	3	17	26	5	5	7	4	3	2	3	3	5	5	9	8	9	3	3	2	8	2	2	2	2	2	2	2	2	2	2	2	2	2
1	H331	H116	H235	RF1-2	38.34218132	10	34	2	2	11	11	4	3	7	3	10	3	8	26	8	5	5	4	2	2	2	3	10	5	8	8	3	3	3	2	2	2	2	2	2	2	2	2	2	2	2	2	2	2
1	H332	H116	H235	RF1-2	-2.711144296	29	34	3	2	19	11	3	3	5	3	3	3	17	26	5	5	7	4	3	2	3	3	5	5	9	8	9	3	3	2	8	2	2	2	2	2	2	2	2	2	2	2	2	2
1	H333	H116	H235	RF1-2	-1.68159381	29	29	3	3	19	19	3	3	5	5	3	3	17	17	5	5	7	7	3	3	3	3	5	5	9	9	9	9	3	3	8	8	2	2	2	2	2	2	2	2	2	2	2	2
1	H334	H116	H235	RF1-2	17.87986542	10	29	2	3	11	19	4	3	7	5	10	3	8	17	8	5	5	7	2	3	2	3	10	5	8	9	3	9	3	3	8	8	2	2	2	2	2	2	2	2	2	2	2	2
1	H335	H116	H235	RF1-2	-0.909430946	29	34	3	2	19	11	3	3	5	3	3	3	17	26	5	5	7	4	3	2	3	3	5	5	9	8	9	3	3	2	8	2	2	2	2	2	2	2	2	2	2	2	2	2
1	H336	H116	H235	RF1-2	10.16476181	29	34	3	2	19	11	3	3	5	3	3	3	17	26	5	5	7	4	3	2	3	3	5	5	9	8	9	3	3	2	8	2	2	2	2	2	2	2	2	2	2	2	2	2
1	H337	H116	H235	RF1-2	48.70203309	29	34	3	2	19	11	3	3	5	3	3	3	17	26	5	5	7	4	3	2	3	3	5	5	9	8	9	3	3	2	8	2	2	2	2	2	2	2	2	2	2	2	2	2
1	H338	H116	H235	RF1-2	-15.32313775	29	34	3	2	19	11	3	3	5	3	3	3	17	26	5	5	7	4	3	2	3	3	5	5	9	8	9	3	3	2	8	2	2	2	2	2	2	2	2	2	2	2	2	2
1	H339	H116	H235	RF1-2	5.203525063	29	29	3	3	19	19	3	3	5	5	3	3	17	17	5	5	7	7	3	3	3	3	5	5	9	9	9	9	3	3	8	8	2	2	2	2	2	2	2	2	2	2	2	2
1	H340	H116	H235	RF1-2	0.85906906	29	34	3	2	19	11	3	3	5	3	3	3	17	26	5	5	7	4	3	2	3	3	5	5	9	8	9	3	3	2	8	2	2	2	2	2	2	2	2	2	2	2	2	2
1	H341	H116	H235	RF1-2	14.53382634	29	34	3	2	19	11	3	3	5	3	3	3	17	26	5	5	7	4	3	2	3	3	5	5	9	8	9	3	3	2	8	2	2	2	2	2	2	2	2	2	2	2	2	2
1	H342	H116	H235	RF1-2	27.44676264	29	29	3	3	19	19	3	3	5	5	3	3	17	17	5	5	7	7	3	3	3	3	5	5	9	9	9	3	3	2	8	2	2	2	2	2	2	2	2	2	2	2	2	2
1	H343	H116	H235	RF1-2	-13.38433822	-	-	-	-	-	-	-	-	-	-	-	-	-	-	-	-	-	-	-	-	-	-	-	-	-	-	-	-	-	-	-	-	-	-	-	-	2	2	-	-	-	-	-	-
1	H344	H116	H235	RF1-2	27.1618945	10	29	2	3	11	19	3	3	5	5	3	3	17	17	5	5	7	7	3	3	3	3	5	5	9	9	9	9	3	3	8	8	2	2	2	2	2	2	2	2	2	2	2	2
1	H345	H116	H235	RF1-2	23.6485207	29	34	3	2	19	11	3	3	5	3	3	3	17	26	5	5	7	4	3	2	3	3	5	5	9	8	9	3	3	2	8	2	2	2	2	2	2	2	2	2	2	2	2	2
1	H346	H116	H235	RF1-2	36.60481488	10	29	3	3	19	19	3	3	5	5	3	3	17	17	5	5	7	7	3	3	3	3	5	5	9	9	9	9	3	3	8	8	2	2	2	2	2	2	2	2	2	2	2	2
1	H347	H116	H235	RF1-2	40.59432301	10	34	2	2	11	11	4	3	7	3	10	3	8	26	8	5	5	4	2	2	2	3	10	5	8	8	3	3	3	2	2	2	3	2	4	2	2	2	4	2	7	2	4	2
1	H348	H116	H235	RF1-2	-	10	34	2	2	11	11	4	3	7	3	10	3	8	26	8	5	7	4	3	2	3	3	5	5	9	8	9	3	3	2	8	2	2	2	2	2	2	2	2	2	2	2	2	2
1	H349	H116	H235	RF1-2	53.07762265	29	29	3	3	19	19	3	3	5	5	3	3	17	17	5	5	7	7	3	3	3	3	5	5	9	9	9	9	3	3	8	8	2	2	2	2	2	2	2	2	2	2	2	2
1	H350	H116	H235	RF1-2	54.75064219	10	34	2	2	11	11	4	3	7	3	10	3	8	26	8	5	5	4	2	2	2	3	10	5	8	8	3	3	3	2	2	2	3	2	4	2	2	2	4	2	7	2	4	2
1	H351	H116	H235	RF1-2	44.26209662	29	29	3	3	19	19	3	3	5	5	3	3	17	17	5	5	7	7	3	3	3	3	5	5	9	9	9	9	3	3	8	8	2	2	2	2	2	2	2	2	2	2	2	2
1	H352	H116	H235	RF1-2	-14.8083625	29	34	3	2	19	11	3	3	5	3	3	3	17	26	5	5	7	4	3	2	3	3	5	5	9	8	9	3	3	2	8	2	2	2	2	2	2	2	2	2	2	2	2	2
1	H353	H3	H96	-	-	8	36	2	2	4	4	2	2	2	2	2	2	7	7	4	4	4	4	2	2	2	3	4	5	6	8	3	3	2	2	2	2	2	3	2	2	2	2	2	2	2	2	2	2
1	H354	H353	H113	RF1-3	-7.212195063	8	10	2	3	4	20	2	2	2	2	2	2	7	7	4	4	4	5	2	2	2	3	4	10	6	7	3	7	2	2	2	4	2	3	2	3	2	3	2	3	2	3	2	3
1	H355	H353	H113	RF1-3	19.35984424	8	10	2	3	4	20	2	2	2	2	2	2	7	7	4	4	4	5	2	2	2	2	4	10	6	7	3	3	2	3	2	2	2	2	2	4	2	3	2	3	2	-	2	4
1	H356	H353	H113	RF1-3	0.004464624	8	31	2	2	4	11	2	3	2	3	2	-	7	21	4	-	4	5	2	2	2	2	4	10	6	7	3	3	2	3	2	2	2	2	2	4	2	3	2	3	2	-	2	4
1	H357	H353	H113	RF1-3	-10.04669151	36	10	2	3	4	20	2	2	2	2	2	2	7	7	4	4	4	5	2	2	3	3	5	10	8	7	3	7	2	2	2	4	3	3	2	3	2	3	2	3	2	3	2	3
1	H358	H353	H113	RF1-3	-9.853650791	36	31	2	2	4	11	2	3	2	3	2	-	7	21	4	-	4	5	2	2	3	2	5	10	8	7	3	7	2	2	2	4	3	3	2	3	2	3	2	3	2	3	2	3
1	H359	H353	H113	RF1-3	-	8	31	2	2	4	11	2	3	2	3	2	-	7	21	4	-	4	5	2	2	2	2	4	10	6	7	3	3	2	3	2	2	2	2	2	4	2	3	2	3	2	-	2	4
1	H360	H353	H113	RF1-3	21.41894521	8	10	2	3	4	20	2	2	2	2	2	2	7	7	4	4	4	5	2	2	2	3	4	10	6	7	3	7	2	2	2	4	2	3	2	3	2	3	2	3	2	3	2	3
1	H361	H353	H113	RF1-3	4.560056009	8	31	2	2	4	11	2	3	2	3	2	-	7	21	4	-	4	5	2	2	2	2	4	10	6	7	3	3	2	3	2	2	2	2	2	4	2	3	2	3	2	3	2	3
1	H362	H353	H113	RF1-3	-1.894656347	36	10	2	3	4	20	2	2	2	2	2	2	7	7	4	4	4	5	2	2	3	3	5	10	8	7	3	7	2	2	2	4	3	3	2	3	2	3	2	3	2	3	2	3
1	H363	H353	H113	RF1-3	-	36	31	2	2	4	11	2	3	2	3	2	-	7	21	4	-	4	5	2	2	3	2	5	10	8	7	3	3	2	3	2	2	3	2	2	4	2	3	2	3	2	-	2	4
1	H364	H353	H113	RF1-3	-	36	10	2	3	4	20	2	2	2	2	2	2	7	7	4	4	4	5	2	2	3	3	5	10	8	7	3	7	2	2	2	4	3	3	2	3	2	3	2	3	2	3	2	3
1	H365	H353	H113	RF1-3	24.76498429	8	31	2	2	4	11	2	3	2	3	2	-	7	21	4	-	4	5	2	2	2	2	4	10	6	7	3	3	2	3	2	2	2	2	2	4	2	3	2	3	2	-	2	4
1	H366	H353	H113	RF1-3	20.23010296	8	10	2	3	4	20	2	2	2	2	2	2	7	7	4	4	4	5	2	2	2	3	4	10	6	7	3	7	2	2	2	4	2	3	2	3	2	3	2	3	2	3	2	3
1	H367	H353	H113	RF1-3	3.015730281	8	31	2	2	4	11	2	3	2	3	2	-	7	21	4	-	4	5	2	2	2	3	4	10	6	7	3	7	2	2	2	4	2	3	2	3	2	3	2	3	2	3	2	3
1	H368	H353	H113	RF1-3	3.707750515	36	10	2	3	4	20	2	2	2	2	2	2	7	7	4	4	4	5	2	2	3	3	5	10	6	7	3	7	2	2	2	4	2	3	2	3	2	3	2	3	2	3	2	3
1	H369	H353	H113	RF1-3	-7.022386955	8	31	2	2	4	11	2	3	2	3	2	-	7	21	4	-	4	5	2	2	2	2	4	10	6	7	3	3	2	3	2	2	2	2	2	4	2	3	2	3	2	-	2	4
1	H370	H353	H113	RF1-3	2.853146079	36	31	2	2	4	11	2	3	2	3	2	-	7	21	4	-	4	5	2	2	3	2	5	10	8	7	3	7	2	2	2	4	3	3	2	3	2	3	2	3	2	3	2	3
1	H371	H353	H113	RF1-3	-	8	10	2	3	4	20	2	2	2	2	2	2	7	7	4	4	4	5	2	2	3	3	5	10	8	7	3	7	2	2	2	4	3	3	2	3	2	3	2	3	2	3	2	3
1	H372	H353	H113	RF1-3	-1.231165473	36	10	2	3	4	20	2	2	2	2	2	2	7	7	4	4	4	5	2	2	3	3	5	10	8	7	3	7	2	2	2	4	3	3	2	3	2	3	2	3	2	3	2	3
1	H373	H353	H113	RF1-3	1.600098363	36	31	2	2	4	11	2	3	2	3	2	-	7	21	4	-	4	5	2	2	3	2	5	10	8	7	3	3	2	3	2	2	3	2	2	4	2	3	2	3	2	-	2	4
1	H374	H353	H113	RF1-3	-9.870964421	8	31	2	2	4	11	2	3	2	3	2	-	7	21	4	-	4	5	2	2	2	2	4	10	6	7	3	3	2	3	2	2	2	2	2	4	2	3	2	3	2	-	2	4
1	H375	H353	H113	RF1-3	11.50952179	8	10	2	3	4	20	2	2	2	2	2	2	7	7	4	4	4	5	2	2	2	3	4	10	6	7	3	7	2	2	2	4	2	3	2	3	2	3	2	3	2	3	2	3
1	H376	H353	H113	RF1-3	-5.50298619	36	10	2	3	4	20	2	2	2	2	2	2	7	7	4	4	4	5	2	2	3	3	5	10	8	7	3	3	2	3	2	2	2	2	2	4	2	3	2	3	2	-	2	4
1	H377	H353	H113	RF1-3	4.277486806	8	10	2	3	4	20	2	2	2	2	2	2	7	7	4	4	4	5	2	2	2	3	4	10	6	7	3	7	2	2	2	4	2	3	2	3	2	3	2	3	2	3	2	3
1	H378	H353	H113	RF1-3	-3.740694782	8	31	2	2	4	11	2	3	2	3	2	-	7	21	4	-	4	5	2	2	2	2	4	10	6	7	3	3	2	3	2	2	2	2	2	4	2	3	2	3	2	-	2	4
1	H379	H353	H113	RF1-3	-	8	31	2	2	4	11	2	3	2	3	2	-	7	21	4	-	4	5	2	2	2	2	4	10	6	7	3	3	2	3	2	2	2	2	2	4	2	3	2	3	2	-	2	4
1	H380	H353	H113	RF1-3	1.08532312	36	10	2	3	4	20	2	2	2	2	2	2	7	7	4	4	4	5	2	2	3	3	5	10	8	7	3	7	2	2	2	4	3	3	2	3	2	3	2	3	2	3	2	3
1	H381	H353	H113	RF1-3	4.624402915	8	31	2	2	4	11	2	3	2	3	2	-	7	21	4	-	4	5	2	2	2	2	4	10	6	7	3	3	2	3	2	2	2	2	2	4	2	3	2	3	2	-	2	4
1	H382	H353	H113	RF1-3	-3.418960255	8	31	2	2	4	11	2	3	2	3	2	-	7	21	4	-	4	5	2	2	2	2	4	10	6	7	3	3	2	3	2	2	2	2	2	4	2	3	2	3	2	-	2	4
1	H383	H353	H113	RF1-3	15.62772373	36	10	2	3	4	20	2	2	2	2	2	2	7	7	4	4	4	5	2	2	3	3	5	10	8	7	3	7	2	2	2	4	3	3	2	3	2	3	2	3	2	3	2	3
1	H384	H353	H113	RF1-3	-0.565271667	36	31	2	2	4	11	2	3	2	3	2	-	7	21	4	-	4	5	2	2	3	2	5	10	8	7	3	3	2	3	2	2	3	2	2	4	2	3	2	3	2	-	2	4
1	H385	H353	H113	RF1-3	7.262626034	36	10	2	3	4	20	2	2	2	2	2	2	7	7	4	4	4	5	2	2	3	3	5	10	8	7	3	7	2	2	2	4	3	3	2	3	2	3	2	3	2	3	2	3
1	H386	H353	H113	RF1-3	-3.224041026	8	31	2	2	4	11	2	3	2	3	2	-	7	21	4	-	4	5	2	2	2	2	4	10	6	7	3	3	2	3	2	2	2	2	2	4	2	3	2	3	2	-	2	4
1	H387	H353	H113	RF1-3	7.32697294	8	10	2	3	4	20	2	2	2	2	2	2	7	7	4	4	4	5	2	2	2	3	4	10	6	7	3	7	2	2	2	4	2	3	2	4	2	3	2	3	2	-	2	4
1	H388	H353	H113	RF1-3	6.683503886	8	31	2	2	4	11	2	3	2	3	2	-	7	21	4	-	4	5	2	2	2	2	4	10	6	7	3	3	2	3	2	2	2	3	2	3	2	3	2	3	2	3	2	3
1	H389	H353	H113	RF1-3	-0.008574271	36	31	2	2	4	11	2	3	2	3	2	-	7	21	4	-	4	5	2	2	3	2	5	10	8	7	3	3	2	3	2	2	3	2	2	4	2	3	2	3	2	-	2	4
1	H390	-	-	-	-	-	-	-	-	-	-	-	-	-	-	-	-	-	-	-	-	-	-	-	-	-	-	-	-	-	-	-	-	-	-	-	-	-	-	-	-	-	-	-	-	-	-	-	-
1	H391	-	-	-	-	-	-	-	-	-	-	-	-	-	-	-	-	-	-	-	-	-	-	-	-	-	-	-	-	-	-	-	-	-	-	-	-	-	-	-	-	-	-	-	-	-	-	-	-
1	H392	H390	H391	-	-	10	10	3	3	24	14	4	4	4	3	5	3	8	3	5	2	5	5	-	-	3	2	9	2	5	6	4	10	-	-	3	2	2	3	2	3	-	-	2	3	8	15	2	4
1	H393	H3	H392	-	-	9	10	3	3	5	24	4	4	4	4	4	5	8	8	5	5	5	5	-	-	3	3	5	9	-	-	4	4	-	-	3	3	-	-	3	2	-	-	3	2	3	8	3	2
1	H394	-	-	-	-	-	-	-	-	-	-	-	-	-	-	-	-	-	-	-	-	-	-	-	-	-	-	-	-	-	-	-	-	-	-	-	-	-	-	-	-	-	-	-	-	-	-	-	-
1	H395	H393	H394	-	-	10	9	3	3	24	10	4	4	4	4	5	4	8	8	5	8	5	4	2	2	3	3	9	9	6	7	4	3	2	3	3	2	3	3	3	4	3	2	3	4	3	7	3	4
1	H396	H125	H395	RF1-5	-	36	9	2	3	4	10	2	4	2	4	2	4	7	8	4	8	4	4	2	2	3	3	5	9	8	7	3	3	2	3	2	2	2	3	2	4	2	2	2	4	2	7	2	4
1	H397	H125	H395	RF1-5	35.6396113	36	10	2	3	4	24	2	4	2	4	2	5	7	8	4	5	4	5	2	2	2	3	4	9	6	6	3	4	2	2	2	3	2	3	2	3	2	3	2	3	2	3	2	3
1	H398	H125	H395	RF1-5	46.64293211	8	9	2	3	4	10	2	4	2	4	2	4	7	8	4	8	4	4	2	2	2	3	4	9	8	7	3	3	2	3	2	2	2	3	2	4	2	2	2	4	2	7	2	4
1	H399	H125	H395	RF1-5	-	8	9	2	3	4	10	2	4	2	4	2	4	7	8	4	8	4	4	2	2	2	3	4	9	6	7	3	3	2	3	2	2	2	3	2	4	2	2	2	4	2	7	2	4
1	H400	H125	H395	RF1-5	29.91273672	36	9	2	3	4	10	2	4	2	4	2	4	7	8	4	8	4	4	2	2	3	3	5	9	8	7	3	3	2	3	2	2	2	3	2	4	2	2	2	4	2	7	2	4
1	H401	H125	H395	RF1-5	62.21488321	8	10	2	3	4	24	2	4	2	4	2	5	7	8	4	5	4	5	2	2	2	3	4	9	6	6	3	4	2	2	2	3	2	3	2	3	2	3	2	3	2	3	2	3
1	H402	H125	H395	RF1-5	19.48853805	36	9	2	3	4	10	2	4	2	4	2	4	7	8	4	8	4	4	2	2	3	3	5	9	8	7	3	3	2	3	2	2	2	3	2	4	2	2	2	4	2	7	2	4
1	H403	H125	H395	RF1-5	58.40243446	8	9	2	3	4	10	2	4	2	4	2	4	7	8	4	8	4	4	2	2	2	3	4	9	6	7	3	3	2	3	2	2	2	3	2	4	2	2	2	4	2	7	2	4
1	H404	H125	H395	RF1-5	14.15291585	36	9	2	3	4	10	2	4	2	4	2	4	7	8	4	8	4	4	2	2	3	3	5	9	8	7	3	3	2	3	2	2	2	3	2	4	2	2	2	4	2	7	2	4
1	H405	H125	H395	RF1-5	48.43204936	8	9	2	3	4	10	2	4	2	4	2	4	7	8	4	8	4	4	2	2	2	3	4	9	6	7	3	3	2	3	2	2	2	3	2	4	2	2	2	4	2	7	2	4
1	H406	H125	H395	RF1-5	25.73018787	36	9	2	3	4	10	2	4	2	4	2	4	7	8	4	8	4	4	2	2	3	3	5	9	8	7	3	3	2	3	2	2	2	3	2	4	2	2	2	4	2	7	2	4
1	H407	H125	H395	RF1-5	17.87986542	36	9	2	3	4	10	2	4	2	4	2	4	7	8	4	8	4	4	2	2	3	3	5	9	8	7	3	3	2	3	2	2	2	3	2	4	2	2	2	4	2	7	2	4
1	H408	H125	H395	RF1-5	26.56669764	8	9	2	3	4	10	2	4	2	4	2	4	7	8	4	8	4	4	2	2	2	3	4	9	6	7	3	3	2	3	2	2	2	3	2	4	2	2	2	4	2	7	2	4
1	H409	H125	H395	RF1-5	39.17869109	8	9	2	3	4	10	2	4	2	4	2	4	7	8	4	8	4	4	2	2	2	3	4	9	6	7	3	3	2	3	2	2	2	3	2	4	2	2	2	4	2	7	2	4
1	H410	H125	H395	RF1-5	49.15246142	8	10	2	3	4	24	2	4	2	4	2	5	7	8	4	5	4	5	2	2	3	3	5	9	8	6	3	4	2	2	2	3	2	3	2	3	2	3	2	3	2	3	2	3
1	H411	H125	H395	RF1-5	9.257380101	36	9	2	3	4	10	2	4	2	4	2	4	7	8	4	8	4	4	2	2	3	3	5	9	8	7	3	3	2	3	2	2	2	3	2	4	2	2	2	4	2	7	2	4
1	H412	H125	H395	RF1-5	19.87461948	8	10	2	3	4	24	2	4	2	4	2	5	7	8	4	5	4	5	2	2	2	3	4	9	6	6	3	4	2	2	2	3	2	3	2	3	2	3	2	3	2	3	2	3
1	H413	H125	H395	RF1-5	45.39345581	8	9	2	3	4	10	2	4	2	4	2	4	7	8	4	8	4	4	2	2	2	3	4	9	6	7	3	3	2	3	2	2	2	3	2	4	2	2	2	4	2	7	2	4
1	H414	H125	H395	RF1-5	53.27066337	8	10	2	3	4	24	2	4	2	4	2	4	7	8	4	8	4	4	2	2	2	3	4	9	6	7	3	3	2	3	2	2	2	3	2	4	2	2	2	4	2	7	2	4
1	H415	H125	H395	RF1-5	21.93372046	8	9	2	3	4	10	2	4	2	4	2	4	7	8	4	8	4	4	2	2	2	3	4	9	6	7	3	3	2	3	2	2	2	3	2	4	2	2	2	4	2	7	2	4
1	H416	H125	H395	RF1-5	-	8	9	2	3	4	10	2	4	2	4	2	4	7	8	4	8	4	4	2	2	2	3	4	9	6	7	3	3	2	3	2	2	2	3	2	4	2	2	2	4	2	7	2	4
1	H417	H125	H395	RF1-5	20.04019086	8	9	2	3	4	10	2	4	2	4	2	4	7	8	4	8	4	4	2	2	2	3	4	9	6	7	3	3	2	3	2	2	2	3	2	4	2	2	2	4	2	7	2	4
1	H418	H125	H395	RF1-5	56.1019272	36	9	2	3	4	10	2	4	2	4	2	4	7	8	4	8	4	4	2	2	3	3	5	9	8	7	3	3	2	3	2	2	2	3	2	4	2	2	2	4	2	7	2	4
1	H419	H125	H395	RF1-5	16.07815207	36	9	2	3	4	10	2	4	2	4	2	4	7	8	4	8	4	4	2	2	3	3	5	9	8	7	3	3	2	3	2	2	2	3	2	4	2	2	2	4	2	7	2	4
1	H420	H125	H395	RF1-5	48.05856403	36	10	2	3	4	24	2	4	2	4	2	5	7	8	4	5	4	5	2	2	3	3	5	9	8	6	3	4	2	2	2	3	2	3	2	3	2	3	2	3	2	3	2	3
1	H421	H125	H395	RF1-5	33.0491695	8	10	2	3	4	24	2	4	2	4	2	5	7	8	4	5	4	5	2	2	2	3	4	9	6	6	3	4	2	2	2	3	2	3	2	3	2	3	2	3	2	3	2	3
1	H422	H125	H395	RF1-5	-	36	10	2	3	4	24	2	4	2	4	2	5	7	8	4	5	4	5	2	2	3	3	5	9	8	6	3	4	2	2	2	3	2	3	2	3	2	3	2	3	2	3	2	3
1	H423	H125	H395	RF1-5	26.88843217	8	10	2	3	4	24	2	4	2	4	2	5	7	8	4	5	4	5	2	2	2	3	4	9	6	6	3	4	2	2	2	3	2	3	2	3	2	3	2	3	2	3	2	3
1	H424	H125	H395	RF1-5	51.28073082	8	10	2	3	4	24	2	4	2	4	2	5	7	8	4	5	4	5	2	2	2	3	4	9	6	6	3	4	2	2	2	3	2	3	2	3	2	3	2	3	2	3	2	3
1	H425	H125	H395	RF1-5	-4.31981693	8	10	2	3	4	10	2	4	2	4	2	4	7	8	4	8	4	4	2	2	2	3	4	9	6	7	3	3	2	3	2	2	2	3	2	4	2	2	2	4	2	7	2	4
1	H426	H125	H395	RF1-5	-	8	10	2	3	4	24	2	4	2	4	2	5	7	8	4	5	4	5	2	2	2	3	4	9	6	6	3	4	2	2	2	3	2	3	2	3	2	3	2	4	2	7	2	4
1	H427	H125	H395	RF1-5	41.21538968	8	9	2	3	4	10	2	4	2	4	2	4	7	8	4	8	4	4	2	2	2	3	5	9	8	7	3	3	2	3	2	2	2	3	2	4	2	2	2	4	2	7	2	4
1	H428	H125	H395	RF1-5	50.31070572	8	9	2	3	4	10	2	4	2	4	2	4	7	8	4	8	4	4	2	2	2	3	4	9	6	7	3	3	2	3	2	2	2	3	2	4	2	2	2	4	2	7	2	4
1	H429	H125	H395	RF1-5	55.78019267	36	10	2	3	4	24	2	4	2	4	2	5	7	8	4	5	4	5	2	2	3	3	5	9	8	6	3	4	2	2	2	3	2	3	2	3	2	3	2	3	2	3	2	3
1	H430	H125	H395	RF1-5	30.62055268	8	10	2	3	4	24	2	4	2	4	2	5	7	8	4	5	4	5	2	2	2	3	4	9	6	6	3	4	2	2	2	3	2	3	2	3	2	3	2	3	2	3	2	3
1	H431	H125	H395	RF1-5	15.11294849	36	9	2	3	4	10	2	4	2	4	2	4	7	8	4	8	4	4	2	2	3	3	5	9	8	7	3	3	2	3	2	2	2	3	2	4	2	2	2	4	2	7	2	4
1	H432	H125	H395	RF1-5	26.9719824	8	10	2	3	4	24	2	4	2	4	2	5	7	8	4	5	4	5	2	2	2	3	4	9	6	6	3	4	2	2	2	3	2	3	2	3	2	3	2	3	2	3	2	3
1	H433	H125	H395	RF1-5	31.00663411	36	9	2	3	4	10	2	4	2	4	2	4	7	8	4	8	4	4	2	2	2	3	4	9	6	7	3	3	2	3	2	2	2	3	2	4	2	2	2	4	2	7	2	4
1	H434	H125	H395	RF1-5	35.31787677	8	10	2	3	4	24	2	4	2	4	2	5	7	8	4	5	4	5	2	2	2	3	4	9	6	6	3	4	2	2	2	3	2	3	2	3	2	3	2	3	2	3	2	3
1	H435	H125	H395	RF1-5	-3.161572634	8	9	2	3	4	10	2	4	2	4	2	4	7	8	4	8	4	4	2	2	2	3	4	9	6	7	3	3	2	3	2	2	2	3	2	4	2	2	2	4	2	7	2	4
1	H436	H125	H395	RF1-5	-	36	9	2	3	4	10	2	4	2	4	2	4	7	8	4	8	4	4	2	2	3	3	5	9	8	7	3	3	2	3	2	2	2	3	2	4	2	2	2	4	2	7	2	4
1	H437	H125	H395	RF1-5	27.85363575	8	9	2	3	4	10	2	4	2	4	2	4	7	8	4	8	4	4	2	2	2	3	5	9	8	7	3	3	2	3	2	2	2	3	2	4	2	2	2	4	2	7	2	4
1	H438	H125	H395	RF1-5	53.78543861	36	10	2	3	4	24	2	4	2	4	2	5	7	8	4	5	4	5	2	2	3	3	5	9	8	6	3	4	2	2	2	3	2	3	2	3	2	3	2	3	2	3	2	3
1	H439	H125	H395	RF1-5	-	36	9	2	3	4	10	2	4	2	4	2	4	7	8	4	8	4	4	2	2	3	3	5	9	8	7	3	3	2	3	2	2	2	3	2	4	2	3	2	3	2	3	2	3
1	H440	H125	H395	RF1-5	-	36	10	2	3	4	24	2	4	2	4	2	5	7	8	4	5	4	5	2	2	3	3	5	9	8	6	3	4	2	2	2	3	2	3	2	3	2	3	2	3	2	3	2	3
1	H441	H125	H395	RF1-5	38.27783442	36	10	2	3	4	24	2	4	2	4	2	5	7	8	4	5	4	5	2	2	3	3	5	9	8	6	3	4	2	2	2	3	2	3	2	3	2	3	2	3	2	3	2	3
1	H442	H125	H395	RF1-5	51.85503145	8	9	2	3	4	10	2	4	2	4	2	4	7	8	4	8	4	4	2	2	2	3	4	9	6	7	3	3	2	3	2	2	2	3	2	4	2	2	2	4	2	7	2	4
1	H443	H125	H395	RF1-5	32.74400056	8	10	2	3	4	24	2	4	2	4	2	5	7	8	4	5	4	5	2	2	2	3	4	9	6	6	3	4	2	2	2	3	2	3	2	3	2	3	2	3	2	3	2	3
1	H444	H125	H395	RF1-5	28.11102337	36	9	2	3	4	10	2	4	2	4	2	4	7	8	4	8	4	4	2	2	3	3	5	9	8	7	3	3	2	3	2	2	2	3	2	4	2	2	2	4	2	7	2	4
1	H445	H125	H395	RF1-5	43.68297447	36	9	2	3	4	10	2	4	2	4	2	4	7	8	4	8	4	4	2	2	3	3	5	9	8	7	3	3	2	3	2	2	2	3	2	4	2	2	2	4	2	7	2	4
1	H446	H125	H395	RF1-5	41.6238735	36	9	2	3	4	10	2	4	2	4	2	4	7	8	4	8	4	4	2	2	3	3	5	9	8	6	3	4	2	2	2	3	2	3	2	3	2	3	2	3	2	3	2	3
1	H447	H125	H395	RF1-5	33.00138818	8	9	2	3	4	10	2	4	2	4	2	4	7	8	4	8	4	4	2	2	3	3	5	9	8	7	3	3	2	3	2	2	2	3	2	4	2	2	2	4	2	7	2	4
1	H448	H125	H395	RF1-5	23.45860861	8	10	2	3	4	24	2	4	2	4	2	5	7	8	4	5	4	5	2	2	2	3	4	9	6	6	3	4	2	2	2	3	2	3	2	3	2	3	2	3	2	3	2	3
1	H449	H125	H395	RF1-5	64.20963728	8	10	2	3	4	24	2	4	2	4	2	5	7	8	4	5	4	5	2	2	3	3	5	9	8	6	3	4	2	2	2	3	2	3	2	3	2	3	2	3	2	3	2	3
1	H450	H125	H395	RF1-5	42.13864874	8	9	2	3	4	10	2	4	2	4	2	4	7	8	4	8	4	4	2	2	3	3	5	9	8	7	3	3	2	3	2	2	2	3	2	4	2	2	2	4	2	7	2	4
1	H451	H125	H395	RF1-5	5.139178158	8	10	2	3	4	24	2	4	2	4	2	5	7	8	4	5	4	5	2	2	2	3	4	9	6	6	3	4	2	2	2	3	2	3	2	3	2	3	2	3	2	3	2	4
1	H452	H125	H395	RF1-5	43.0195546	36	10	2	3	4	24	2	4	2	4	2	5	7	8	4	5	4	5	2	2	3	3	5	9	8	6	3	4	2	2	2	3	2	3	2	3	2	3	2	3	2	3	2	3
1	H453	H125	H395	RF1-5	58.41841579	8	10	2	3	4	24	2	4	2	4	2	5	7	8	4	5	4	5	2	2	2	3	4	9	6	6	3	4	2	2	2	3	2	3	2	3	2	3	2	3	2	3	2	3
1	H454	H125	H395	RF1-5	40.59432301	8	10	2	3	4	24	2	4	2	4	2	5	7	8	4	5	4	5	2	2	2	3	4	9	6	6	3	4	2	2	2	3	2	3	2	3	2	3	2	3	2	3	2	3
1	H455	H125	H395	RF1-5	53.91413242	36	10	2	3	4	24	2	4	2	4	2	5	7	8	4	5	4	5	2	2	3	3	5	9	8	6	3	4	2	2	2	3	2	3	2	3	2	3	2	3	2	3	2	3
1	H456	H125	H395	RF1-5	36.84741145	8	10	2	3	4	24	2	4	2	4	2	5	7	8	4	5	4	4	2	2	2	3	4	9	6	7	3	3	2	3	2	2	2	3	2	4	2	2	2	4	2	7	2	4
1	H457	H125	H395	RF1-5	53.84454413	8	10	2	3	4	24	2	4	2	4	2	5	7	8	4	5	4	5	2	2	2	3	4	9	6	6	3	4	2	2	2	3	2	3	2	3	2	3	2	3	2	3	2	3
1	H458	H125	H395	RF1-5	55.45845815	36	9	2	3	4	10	2	4	2	4	2	4	7	8	4	8	4	4	2	2	3	3	5	9	8	7	3	3	2	3	2	2	2	3	2	4	2	2	2	4	2	7	2	4
1	H459	H125	H395	RF1-5	32.93704127	8	10	2	3	4	24	2	4	2	4	2	5	7	8	4	5	4	5	2	2	2	3	4	9	6	6	3	4	2	2	2	3	2	3	2	3	2	3	2	3	2	3	2	3
1	H460	H125	H395	RF1-5	43.81166828	36	9	2	3	4	10	2	4	2	4	2	4	7	8	4	8	4	4	2	2	3	3	5	9	8	7	3	3	2	3	2	2	2	3	2	4	2	2	2	4	2	7	2	4
1	H461	H125	H395	RF1-5	40.01520086	36	9	2	3	4	10	2	4	2	4	2	4	7	8	4	8	4	4	2	2	3	3	5	9	8	7	3	3	2	3	2	2	2	3	2	4	2	2	2	4	2	7	2	4
1	H462	H125	H395	RF1-5	4.238321483	36	9	2	3	4	10	2	4	2	4	2	4	7	8	4	8	4	4	2	2	3	3	5	9	8	7	3	3	2	3	2	2	2	3	2	4	2	2	2	4	2	7	2	4
1	H463	H125	H395	RF1-5	41.30213897	8	9	2	3	4	10	2	4	2	4	2	4	7	8	4	8	4	4	2	2	2	3	4	9	6	7	3	3	2	3	2	2	2	3	2	4	2	2	2	4	2	7	2	4
1	H464	H125	H395	RF1-5	26.75973836	8	9	2	3	4	10	2	4	2	4	2	4	7	8	4	8	4	4	2	2	2	3	4	9	6	7	3	3	2	3	2	2	2	3	2	4	2	2	2	4	2	7	2	4
1	H465	H125	H395	RF1-5	57.45321221	8	9	2	3	4	10	2	4	2	4	2	4	7	8	4	8	4	4	2	2	2	3	4	9	6	7	3	3	2	3	2	2	2	3	2	4	2	2	2	4	2	7	2	4
1	H466	H125	H395	RF1-5	60.01668728	36	10	2	3	4	24	2	4	2	4	2	5	7	8	4	5	4	5	2	2	3	3	5	9	8	6	3	4	2	2	2	3	2	3	2	3	2	3	2	3	2	3	2	3
1	H467	H125	H395	RF1-5	28.88318623	36	10	2	3	4	24	2	4	2	4	2	5	7	8	4	5	4	5	2	2	3	3	5	9	8	6	3	4	2	2	2	3	2	3	2	3	2	3	2	3	2	3	2	3
1	H468	H125	H395	RF1-5	38.85695657	36	9	2	3	4	10	2	4	2	4	2	4	7	8	4	8	4	4	2	2	2	3	4	9	6	7	3	3	2	3	2	2	2	3	2	4	2	2	2	4	2	7	2	4
1	H469	H125	H395	RF1-5	23.60674	36	10	2	3	4	24	2	4	2	4	2	5	7	8	4	5	4	5	2	2	3	3	5	9	8	6	3	4	2	2	2	3	2	3	2	3	2	3	2	3	2	3	2	3
1	H470	H125	H395	RF1-5	28.81883933	36	10	2	3	4	24	2	4	2	4	2	4	7	8	4	8	4	4	2	2	3	3	5	9	8	7	3	3	2	3	2	2	2	3	2	4	2	2	2	4	2	7	2	4
1	H471	H125	H395	RF1-5	23.86412762	36	10	2	3	4	24	2	4	2	4	2	5	7	8	4	5	4	5	2	2	3	3	5	9	8	6	3	4	2	2	2	3	2	3	2	3	2	3	2	3	2	3	2	3
1	H472	H125	H395	RF1-5	-1.359859284	36	9	2	3	4	10	2	4	2	4	2	4	7	8	4	8	4	4	2	2	3	3	5	9	8	7	3	3	2	3	2	2	2	3	2	4	2	2	2	4	2	7	2	4
1	H473	H125	H395	RF1-5	-	8	9	2	3	4	10	2	4	2	4	2	4	7	8	4	8	4	4	2	2	2	3	4	9	6	7	3	3	2	3	2	2	2	3	2	4	2	2	2	4	2	7	2	4
1	H474	H125	H395	RF1-5	41.94560802	8	9	2	3	4	10	2	4	2	4	2	4	7	8	4	8	4	4	2	2	2	3	4	9	6	7	3	3	2	3	2	2	2	3	2	4	2	2	2	4	2	7	2	4
1	H475	H125	H395	RF1-5	42.39603636	36	9	2	3	4	10	2	4	2	4	2	4	7	8	4	8	4	4	2	2	3	3	5	9	8	7	3	3	2	3	2	2	2	3	2	4	2	2	2	4	2	7	2	4
1	H476	H125	H395	RF1-5	21.99806736	36	9	2	3	4	10	2	4	2	4	2	4	7	8	4	8	4	4	2	2	3	3	5	9	8	7	3	3	2	3	2	2	2	3	2	4	2	2	2	4	2	7	2	4
1	H477	H125	H395	RF1-5	25.40845335	36	10	2	3	4	24	2	4	2	4	2	5	7	8	4	5	4	5	2	2	2	3	4	9	6	6	3	4	2	2	2	3	2	3	2	3	2	3	2	3	2	3	2	3
1	H478	H125	H395	RF1-5	53.84978551	36	10	2	3	4	24	2	4	2	4	2	5	7	8	4	5	4	5	2	2	3	3	5	9	8	6	3	4	2	2	2	3	2	3	2	3	2	3	2	3	2	3	2	3
1	H479	H125	H395	RF1-5	12.53866303	8	10	2	3	4	24	2	4	2	4	2	5	7	8	4	5	4	5	2	2	2	3	4	9	6	6	3	4	2	2	2	3	2	3	2	3	2	3	2	3	2	3	2	3
1	H480	H125	H395	RF1-5	22.31913602	8	9	2	3	4	10	2	4	2	4	2	4	7	8	4	8	4	4	2	2	2	3	4	9	6	7	3	3	2	3	2	2	2	3	2	4	2	2	2	4	2	7	2	4
1	H481	H125	H395	RF1-5	40.40128229	36	10	2	3	4	24	2	4	2	4	2	5	7	8	4	5	4	5	2	2	3	3	5	9	8	6	3	4	2	2	2	3	2	3	2	3	2	3	2	3	2	7	2	4
1	H482	H125	H395	RF1-5	-	36	9	2	3	4	10	2	4	2	4	2	4	7	8	4	8	4	4	2	2	3	3	5	9	8	7	3	3	2	3	2	2	2	3	2	4	2	2	2	4	2	7	2	4
1	H483	H125	H395	RF1-5	55.58715196	36	10	2	3	4	24	2	4	2	4	2	5	7	8	4	5	4	5	2	2	3	3	5	9	8	6	3	4	2	2	2	3	2	3	2	3	2	3	2	3	2	3	2	3
1	H484	H125	H395	RF1-5	39.62911943	8	9	2	3	4	10	2	4	2	4	2	4	7	8	4	8	4	4	2	2	2	3	4	9	6	7	3	3	2	3	2	2	2	3	2	4	2	2	2	4	2	7	2	4
1	H485	H125	H395	RF1-5	0.004464624	36	10	2	3	4	24	2	4	2	4	2	5	7	8	4	5	4	5	2	2	2	3	4	9	6	6	3	4	2	2	2	3	2	3	2	3	2	3	2	3	2	3	2	3
1	H486	H125	H395	RF1-5	44.51948424	36	9	2	3	4	10	2	4	2	4	2	4	7	8	4	8	4	4	2	2	3	3	5	9	8	6	3	4	2	2	2	3	2	3	2	3	2	3	2	3	2	3	2	3
1	H487	H125	H395	RF1-5	58.28972198	8	10	2	3	4	24	2	4	2	4	2	5	7	8	4	5	4	5	2	2	2	3	4	9	6	6	3	4	2	2	2	3	2	3	2	3	2	3	2	3	2	3	2	3
1	H488	H125	H395	RF1-5	57.38886531	36	9	2	3	4	10	2	4	2	4	2	4	7	8	4	8	4	4	2	2	3	3	5	9	8	6	3	4	2	2	2	3	2	3	2	3	2	3	2	3	2	3	2	3
1	H489	H125	H395	RF1-5	59.51231319	8	10	2	3	4	24	2	4	2	4	2	5	7	8	4	5	4	5	2	2	2	3	4	9	6	6	3	4	2	2	2	3	2	3	2	3	2	3	2	3	2	3	2	3
1	H490	H125	H395	RF1-5	43.87601518	-	-	2	3	-	-	2	4	2	4	-	-	7	8	-	-	-	-	2	2	-	-	-	-	-	-	-	-	-	-	-	-	2	3	-	-	-	-	-	-	-	-	-	-
1	H491	H125	H395	RF1-5	58.97217075	8	10	2	3	4	24	2	4	2	4	2	5	7	8	4	5	4	5	2	2	2	3	4	9	6	6	3	4	2	2	2	3	2	3	2	3	2	3	2	3	2	3	2	3
1	H492	H125	H395	RF1-5	16.43186102	8	9	2	3	4	10	2	4	2	4	2	4	7	8	4	8	4	4	2	2	2	3	4	9	6	7	3	3	2	3	2	2	2	3	2	4	2	2	2	4	2	7	2	4
1	H493	H125	H395	RF1-5	15.43468301	8	9	2	3	4	10	2	4	2	4	2	4	7	8	4	8	4	4	2	2	2	3	4	9	6	7	3	3	2	3	2	2	2	3	2	4	2	2	2	4	2	7	2	4
1	H494	H125	H395	RF1-5	48.38029856	8	10	2	3	4	24	2	4	2	4	2	5	7	8	4	5	4	5	2	2	2	3	4	9	6	6	3	4	2	2	2	3	2	3	2	3	2	3	2	3	2	3	2	3
1	H495	H125	H395	RF1-5	58.11756631	8	9	2	3	4	10	2	4	2	4	2	4	7	8	4	8	4	4	2	2	2	3	4	9	6	7	3	3	2	3	2	2	2	3	2	3	2	3	2	3	2	3	2	3
1	H496	H125	H395	RF1-5	6.554810076	36	10	2	3	4	24	2	4	2	4	2	5	7	8	4	5	4	5	2	2	3	3	5	9	8	7	3	3	2	3	2	2	2	3	2	4	2	2	2	4	2	7	2	4
1	H497	H125	H395	RF1-5	15.00752029	8	9	2	3	4	10	2	4	2	4	2	4	7	8	4	8	4	4	2	2	2	3	4	9	6	7	3	3	2	3	2	2	2	3	2	4	2	2	2	4	2	7	2	4
1	H498	H125	H395	RF1-5	51.18577477	36	10	2	3	4	24	2	4	2	4	2	5	7	8	4	5	4	5	2	2	3	3	5	9	8	6	3	4	2	2	2	3	2	3	2	3	2	3	2	3	2	3	2	3
1	H499	H125	H395	RF1-5	53.52805099	36	9	2	3	4	10	2	4	2	4	2	4	7	8	4	8	4	4	2	2	3	3	5	9	8	7	3	3	2	3	2	2	2	3	2	4	2	2	2	4	2	7	2	4
1	H500	H125	H395	RF1-5	45.61338163	36	10	2	3	4	24	2	4	2	4	2	5	7	8	4	5	4	5	2	2	3	3	5	9	8	6	3	4	2	2	2	3	2	3	2	3	2	3	2	3	2	3	2	3
1	H501	H125	H395	RF1-5	-4.126776214	8	9	2	3	4	10	2	4	2	4	2	4	7	8	4	8	4	4	2	2	2	3	4	9	6	7	3	3	2	3	2	2	2	3	2	4	2	2	2	4	2	7	2	4
1	H502	H125	H395	RF1-5	39.243038	36	10	2	3	4	24	2	4	2	4	2	5	7	8	4	5	4	5	2	2	3	3	5	9	8	6	3	4	2	2	2	3	2	3	2	3	2	3	2	3	2	3	2	3
1	H503	H125	H395	RF1-5	29.53579571	36	10	2	3	4	24	2	4	2	4	2	5	7	8	4	5	4	5	2	2	3	3	5	9	8	6	3	4	2	2	2	3	2	3	2	3	2	3	2	3	2	3	2	3
1	H504	H125	H395	RF1-5	28.58623522	8	10	2	3	4	24	2	4	2	4	2	5	7	8	4	5	4	5	2	2	2	3	4	9	6	6	3	4	2	2	2	3	2	3	2	3	2	3	2	3	2	3	2	3
1	H505	H125	H395	RF1-5	32.76430136	8	10	2	3	4	24	2	4	2	4	2	5	7	8	4	5	4	5	2	2	2	3	4	9	6	6	3	4	2	2	2	3	2	3	2	3	2	3	2	3	2	3	2	3
1	H506	H125	H395	RF1-5	-2.369436589	36	10	2	3	4	24	2	4	2	4	2	5	7	8	4	5	4	5	2	2	3	3	5	9	8	6	3	4	2	2	2	3	2	3	2	3	2	3	2	3	2	3	2	3
1	H507	H125	H395	RF1-5	28.58623522	8	9	2	3	4	10	2	4	2	4	2	4	7	8	4	8	4	4	2	2	2	3	4	9	6	7	3	3	2	3	2	2	2	3	2	4	2	2	2	4	2	7	2	4
1	H508	H125	H395	RF1-5	22.79391627	36	9	2	3	4	10	2	4	2	4	2	4	7	8	4	8	4	4	2	2	3	3	5	9	8	7	3	3	2	3	2	2	2	3	2	4	2	2	2	4	2	7	2	4
1	H509	H125	H395	RF1-5	20.90416997	36	10	2	3	4	24	2	4	2	4	2	5	7	8	4	5	4	5	2	2	3	3	5	9	8	6	3	4	2	2	2	3	2	3	2	3	2	3	2	3	2	3	2	3
1	H510	H125	H395	RF1-5	58.74015032	36	10	2	3	4	24	2	4	2	4	2	5	7	8	4	5	4	5	2	2	3	3	5	9	8	6	3	4	2	2	2	3	2	3	2	3	2	3	2	3	2	3	2	3
1	H511	H125	H395	RF1-5	39.03140056	8	10	2	3	4	24	2	4	2	4	2	5	7	8	4	5	4	5	2	2	2	3	4	9	6	6	3	4	2	2	2	3	2	3	2	3	2	3	2	3	2	3	2	3
1	H512	H125	H395	RF1-5	39.88650705	36	10	2	3	4	24	2	4	2	4	2	5	7	8	4	5	4	5	2	2	3	3	5	9	8	6	3	4	2	2	2	3	2	3	2	3	2	3	2	3	2	3	2	3
1	H513	H125	H395	RF1-5	60.28447605	8	9	2	3	4	10	2	4	2	4	2	4	7	8	4	8	4	4	2	2	2	3	4	9	6	7	3	3	2	3	2	2	2	3	2	4	2	2	2	4	2	7	2	4
1	H514	H125	H395	RF1-5	9.12024528	8	9	2	3	4	10	2	4	2	4	2	4	7	8	4	8	4	4	2	2	2	3	4	9	6	7	3	3	2	3	2	2	2	3	2	4	2	2	2	4	2	7	2	4
1	H515	H125	H395	RF1-5	56.1019272	36	10	2	3	4	24	2	4	2	4	2	5	7	8	4	5	4	5	2	2	3	3	5	9	8	6	3	4	2	2	2	3	2	3	2	3	2	3	2	3	2	3	2	3
1	H516	H125	H395	RF1-5	50.50374644	36	9	2	3	4	10	2	4	2	4	2	4	7	8	4	8	4	4	2	2	3	3	5	9	8	7	3	3	2	3	2	2	2	3	2	4	2	2	2	4	2	7	2	4
1	H517	H125	H395	RF1-5	58.30747841	36	9	2	3	4	10	2	4	2	4	2	4	7	8	4	8	4	4	2	2	3	3	5	9	6	6	3	4	2	2	2	3	2	3	2	3	2	3	2	3	2	3	2	3
1	H518	H125	H395	RF1-5	-	36	9	2	3	4	10	2	4	2	4	2	4	7	8	4	8	4	4	2	2	3	3	5	9	8	7	3	3	2	3	2	2	2	3	2	4	2	2	2	4	2	7	2	4
1	H519	H125	H395	RF1-5	57.26296187	8	10	2	3	4	24	2	4	2	4	2	5	7	8	4	5	4	5	2	2	2	3	4	9	6	6	3	4	2	2	2	3	2	3	2	3	2	3	2	3	2	3	2	3
1	H520	H125	H395	RF1-5	55.32976434	36	10	2	3	4	24	2	4	2	4	2	5	7	8	4	5	4	5	2	2	2	3	4	9	6	6	3	4	2	2	2	3	2	3	2	3	2	3	2	3	2	3	2	3
1	H521	H125	H395	RF1-5	60.79925129	8	9	2	3	4	10	2	4	2	4	2	4	7	8	4	8	4	4	2	2	2	3	4	9	6	7	3	3	2	3	2	2	2	3	2	3	2	3	2	3	2	3	2	3
1	H522	H125	H395	RF1-5	45.2916471	8	10	2	3	4	24	2	4	2	4	2	5	7	8	4	5	4	5	2	2	3	3	5	9	8	6	3	4	2	2	2	3	2	3	2	3	2	3	2	3	2	3	2	3
1	H523	H125	H395	RF1-5	38.21348751	36	10	2	3	4	24	2	4	2	4	2	5	7	8	4	5	4	5	2	2	3	3	5	9	8	6	3	4	2	2	2	3	2	3	2	3	2	3	2	3	2	3	2	3
1	H524	H125	H395	RF1-5	41.78512597	36	10	2	3	4	24	2	4	2	4	2	5	7	8	4	5	4	5	2	2	3	3	5	9	8	6	3	4	2	2	2	3	2	3	2	3	2	3	2	3	2	3	2	3
1	H525	-	-	-	-	3	22	3	2	3	2	3	2	5	2	3	2	5	2	3	2	3	2	-	-	3	3	20	2	5	2	13	13	-	-	4	4	3	2	7	7	-	-	2	2	2	2	2	2
1	H526	-	-	-	-	-	-	-	-	-	-	-	-	-	-	-	-	-	-	-	-	-	-	-	-	-	-	-	-	-	-	-	-	-	-	-	-	-	-	-	-	-	-	-	-	-	-	-	-
1	H527	H525	H526	-	-	22	22	2	2	2	2	2	2	2	2	2	2	2	2	2	2	2	2	-	-	3	3	-	-	2	2	-	-	-	-	4	4	2	2	-	-	-	-	2	2	2	2	2	2
1	H528	-	-	-	-	-	-	-	-	-	-	-	-	-	-	-	-	-	-	-	-	-	-	-	-	-	-	-	-	-	-	-	-	-	-	-	-	-	-	-	-	-	-	-	-	-	-	-	-
1	H529	H527	H528	-	-	22	3	2	3	2	6	2	4	2	4	2	5	2	4	2	3	2	3	-	-	3	3	22	21	2	2	-	-	-	-	4	5	2	2	-	-	-	-	2	2	2	2	2	2
1	H530	-	-	-	-	-	-	-	-	-	-	-	-	-	-	-	-	-	-	-	-	-	-	-	-	-	-	-	-	-	-	-	-	-	-	-	-	-	-	-	-	-	-	-	-	-	-	-	-
1	H531	H127	H530	-	-	3	3	3	3	6	3	4	4	4	3	5	3	4	3	5	5	3	2	-	-	3	3	14	15	10	10	2	2	-	-	4	2	3	2	4	2	-	-	3	2	3	2	3	2
1	H532	-	-	-	-	-	-	-	-	-	-	-	-	-	-	-	-	-	-	-	-	-	-	-	-	-	-	-	-	-	-	-	-	-	-	-	-	-	-	-	-	-	-	-	-	-	-	-	-
1	H533	H531	H532	-	-	3	3	3	3	3	3	4	3	3	5	3	3	3	5	5	3	2	3	-	-	3	3	15	6	10	2	2	2	-	-	2	2	2	2	2	2	-	-	2	2	2	2	2	2
1	H534	-	-	-	-	-	-	3	2	29	29	8	3	17	17	2	3	32	32	2	2	2	3	-	-	-	-	23	23	2	2	6	6	-	-	2	4	2	2	2	2	-	-	4	4	7	2	5	5
1	H535	-	-	-	-	-	-	-	-	-	-	-	-	-	-	-	-	-	-	-	-	-	-	-	-	-	-	-	-	-	-	-	-	-	-	-	-	-	-	-	-	-	-	-	-	-	-	-	-
1	H536	H127	H535	-	-	23	3	2	3	3	3	3	3	3	5	3	3	3	5	5	9	2	2	-	-	3	3	15	24	10	2	2	5	-	-	2	2	2	3	2	2	-	-	2	4	2	7	2	7
1	H537	H3	H97	-	-	9	3	3	3	5	6	4	4	4	4	4	5	8	8	5	5	5	7	-	-	3	3	5	12	-	-	4	3	-	-	3	4	3	3	3	4	-	-	3	7	3	9	3	4
1	H538	H235	H537	-	-	29	3	3	3	19	6	3	4	5	4	3	5	17	8	5	5	7	7	-	-	3	3	5	12	9	2	9	3	-	-	8	4	2	3	2	4	-	-	2	7	2	9	2	4
1	H539	-	-	-	-	-	-	-	-	-	-	-	-	-	-	-	-	-	-	-	-	-	-	-	-	-	-	-	-	-	-	-	-	-	-	-	-	-	-	-	-	-	-	-	-	-	-	-	-
1	H540	H538	H539	-	-	3	3	3	3	6	3	4	4	4	3	5	8	8	4	5	2	7	2	-	-	3	3	12	3	2	2	3	2	-	-	4	2	3	2	4	2	-	-	7	2	9	2	4	2
1	H541	-	-	-	-	-	-	-	-	-	-	-	-	-	-	-	-	-	-	-	-	-	-	-	-	-	-	-	-	-	-	-	-	-	-	-	-	-	-	-	-	-	-	-	-	-	-	-	-
1	H542	H534	H541	-	-	-	-	-	-	29	30	-	-	17	18	2	16	32	33	2	9	2	2	-	-	3	2	23	15	2	2	6	11	-	-	2	8	2	3	2	2	-	-	4	2	7	3	5	6
1	H543	-	-	-	-	-	-	-	-	-	-	-	-	-	-	-	-	-	-	-	-	-	-	-	-	-	-	-	-	-	-	-	-	-	-	-	-	-	-	-	-	-	-	-	-	-	-	-	-
1	H544	H117	H543	-	-	3	3	3	3	6	6	4	4	4	4	5	5	4	4	3	3	3	3	-	-	3	3	12	3	5	2	10	2	-	-	8	2	3	2	2	2	-	-	4	2	7	2	7	2
1	H545	-	-	-	-	65	64	3	2	32	31	4	3	7	19	4	3	3	4	9	3	2	2	-	-	3	3	24	15	2	2	2	5	-	-	3	2	3	2	2	2	-	-	2	2	2	2	2	2
1	H546	-	-	-	-	-	-	-	-	-	-	-	-	-	-	-	-	-	-	-	-	-	-	-	-	-	-	-	-	-	-	-	-	-	-	-	-	-	-	-	-	-	-	-	-	-	-	-	-
1	H547	H131	H546	-	-	23	6	2	3	3	21	3	4	3	4	3	4	3	4	5	9	2	2	-	-	3	2	11	15	10	2	10	10	-	-	4	8	2	3	3	2	-	-	2	2	2	3	2	3
1	H548	-	-	-	-	67	66	3	2	34	33	4	2	20	3	8	17	34	35	9	2	2	2	-	-	3	3	2	25	2	2	10	5	-	-	3	4	2	2	6	4	-	-	2	2	2	2	2	2
[truncated: 2,164 more columns]
