# Supplementary material for: Tracing the color: quantitative trait loci analysis reveals new insights into red-flesh pigmentation in apple (Malus domestica)
Source: Hortic Res. 2024 Jun 27;11(8):uhae171. doi: 10.1093/hr/uhae171 (PMC11301320; doi:10.1093/hr/uhae171)
Supplement: Web_Material_uhae171 [file web_material_uhae171.zip › flexqtl.par]

;--------------------------------------------------------------------------------
; Data settings
;--------------------------------------------------------------------------------
datafile                       20k_RFapple_HT_final.dat
ncolN                          1
indiN                          -1
namesN                         famille
ncolT                          1
indiT                          1
namesT                         trait
misvalT                        -
scaleT                         0
;--------------------------------------------------------------------------------
; Marker settings
;--------------------------------------------------------------------------------
mapfile                        20k_RFapple_HT.map
nchrom                         17
indiC                          1 1 1 1 1 1 1 1 1 1 1 1 1 1 1 1 1
nmrkrC                         54 81 67 55 55 71 66 69 77 79 71 66 61 52 68 41 71
nullalleleP                    $
nullalleleC                    $$
nullalleleHidden               0
MSegAlpha                      0.01
MSegDelta                      1
DeleteDR                       0
PrbHtzInb                      0
;--------------------------------------------------------------------------------
; Model settings
;--------------------------------------------------------------------------------
indicQTL                       1
indicFPM                       0
indicTIM                       0
maximQTL                       10
maximFPM                       0
priorQTL                       5
priorFPM                       0
addGENE                        5
domGENE                        0
priorh2QTL                     0
varPOA                         0
varPOD                         0
anchorMarker                   0
lockMPhase                     0
fixQTLpos                      MARKERS
freqmargin                     0.03
distanceQTLs                   0.05
absorbFP                       0
;--------------------------------------------------------------------------------
; Output settings
;--------------------------------------------------------------------------------
writeGTP                       all
writeNRM                       0
writeSIP                       10
maxnwrtNUI                     0
headerOUT                      1
REDprint                       0
writeMSI                       0
pedimapV                       1
VARgroup                       0
;--------------------------------------------------------------------------------
; MCMC settings
;--------------------------------------------------------------------------------
length                         150000
thinning                       150
ess                            0
lengthUDMax                    0
FormatMCMC                     0
markerblock                    5
skipSampleMarkers              25
seed                           757866
seed                556854        ; generated: Tue,  5 Dec 2023, 16:56:23
